# Supplementary material for: Genetic diversity and effective population sizes of thirteen Indian cattle breeds
Source: Genet Sel Evol. 2021 Jun 1;53:47. doi: 10.1186/s12711-021-00640-3 (PMC8170732; doi:10.1186/s12711-021-00640-3)
Supplement: Supplementary file 9 — Additional file 9. f3 statistics from TreeMix for the BAIF indigenous samples. [file 12711_2021_640_MOESM9_ESM.txt]

npop:14 nsnp:35684
Estimating covariance matrix in 35 blocks of size 1000
Estimating f_3 in 35 blocks of size 1000
total_nsnp 34589 nsnp 35684
Dangi;Gaolao,Gir 0.00311187 0.000160316 19.4108
Gaolao;Dangi,Gir 0.00286789 0.000175402 16.3504
Gir;Dangi,Gaolao 0.00485257 0.000172673 28.1026
Estimating f_3 in 35 blocks of size 1000
total_nsnp 34589 nsnp 35684
Dangi;Gaolao,Hallikar 0.00296733 0.00013401 22.1425
Gaolao;Dangi,Hallikar 0.00301243 0.000182768 16.4822
Hallikar;Dangi,Gaolao 0.00307153 0.000195495 15.7116
Estimating f_3 in 35 blocks of size 1000
total_nsnp 34589 nsnp 35684
Dangi;Gaolao,Hariana 0.00328318 0.000150924 21.7539
Gaolao;Dangi,Hariana 0.00269658 0.000151153 17.84
Hariana;Dangi,Gaolao 0.00205861 0.000201057 10.239
Estimating f_3 in 35 blocks of size 1000
total_nsnp 34589 nsnp 35684
Dangi;Gaolao,Non-descript 0.00229806 0.000143469 16.0178
Gaolao;Dangi,Non-descript 0.0036817 0.000171898 21.418
Non-descript;Dangi,Gaolao -0.000289633 0.000112977 -2.56365
Estimating f_3 in 35 blocks of size 1000
total_nsnp 34589 nsnp 35684
Dangi;Gaolao,Khillar 0.00308755 0.000132332 23.3318
Gaolao;Dangi,Khillar 0.00289221 0.000188968 15.3053
Khillar;Dangi,Gaolao 0.0030134 0.000142557 21.1383
Estimating f_3 in 35 blocks of size 1000
total_nsnp 34589 nsnp 35684
Dangi;Gaolao,KrishnaValley 0.00301198 0.0001573 19.1481
Gaolao;Dangi,KrishnaValley 0.00296778 0.000161111 18.4207
KrishnaValley;Dangi,Gaolao 0.000526636 0.000119792 4.39625
Estimating f_3 in 35 blocks of size 1000
total_nsnp 34589 nsnp 35684
Dangi;Gaolao,RedKandhari 0.00321232 0.000169276 18.9768
Gaolao;Dangi,RedKandhari 0.00276744 0.000169221 16.354
RedKandhari;Dangi,Gaolao 0.00254258 0.000140319 18.12
Estimating f_3 in 35 blocks of size 1000
total_nsnp 34589 nsnp 35684
Dangi;Gaolao,MalnadGidda 0.00299477 0.000144358 20.7454
Gaolao;Dangi,MalnadGidda 0.00298499 0.000167848 17.7838
MalnadGidda;Dangi,Gaolao 0.00297657 0.000163 18.2612
Estimating f_3 in 35 blocks of size 1000
total_nsnp 34589 nsnp 35684
Dangi;Gaolao,Ongole 0.00309674 0.000127327 24.3211
Gaolao;Dangi,Ongole 0.00288302 0.000166945 17.2693
Ongole;Dangi,Gaolao 0.00181393 0.000115183 15.7483
Estimating f_3 in 35 blocks of size 1000
total_nsnp 34589 nsnp 35684
Dangi;Gaolao,RedSindhi 0.00336667 0.000160946 20.9181
Gaolao;Dangi,RedSindhi 0.00261309 0.00018414 14.1908
RedSindhi;Dangi,Gaolao 0.0111136 0.000365119 30.4383
Estimating f_3 in 35 blocks of size 1000
total_nsnp 34589 nsnp 35684
Dangi;Gaolao,Sahiwal 0.00325562 0.000151454 21.4958
Gaolao;Dangi,Sahiwal 0.00272414 0.000155688 17.4974
Sahiwal;Dangi,Gaolao 0.00407312 0.000128112 31.7935
Estimating f_3 in 35 blocks of size 1000
total_nsnp 34589 nsnp 35684
Dangi;Gaolao,Tharparkar 0.00319444 0.000155865 20.495
Gaolao;Dangi,Tharparkar 0.00278532 0.000153737 18.1175
Tharparkar;Dangi,Gaolao 0.00409108 0.000218046 18.7625
Estimating f_3 in 35 blocks of size 1000
total_nsnp 34589 nsnp 35684
Dangi;Gir,Hallikar 0.00278878 0.000118494 23.5352
Gir;Dangi,Hallikar 0.00517566 0.000188707 27.427
Hallikar;Dangi,Gir 0.00325008 0.000212109 15.3227
Estimating f_3 in 35 blocks of size 1000
total_nsnp 34589 nsnp 35684
Dangi;Gir,Hariana 0.0038703 0.000164158 23.5766
Gir;Dangi,Hariana 0.00409414 0.0001303 31.4209
Hariana;Dangi,Gir 0.00147149 0.000197405 7.45418
Estimating f_3 in 35 blocks of size 1000
total_nsnp 34589 nsnp 35684
Dangi;Gir,Non-descript 0.00255564 0.000125435 20.3742
Gir;Dangi,Non-descript 0.0054088 0.000178533 30.2958
Non-descript;Dangi,Gir -0.000547214 0.000109065 -5.01731
Estimating f_3 in 35 blocks of size 1000
total_nsnp 34589 nsnp 35684
Dangi;Gir,Khillar 0.00304489 0.000141214 21.5623
Gir;Dangi,Khillar 0.00491955 0.000155664 31.6037
Khillar;Dangi,Gir 0.00305607 0.000150851 20.2588
Estimating f_3 in 35 blocks of size 1000
total_nsnp 34589 nsnp 35684
Dangi;Gir,KrishnaValley 0.00291473 0.000135376 21.5307
Gir;Dangi,KrishnaValley 0.00504971 0.000165724 30.4706
KrishnaValley;Dangi,Gir 0.000623887 0.000126969 4.91369
Estimating f_3 in 35 blocks of size 1000
total_nsnp 34589 nsnp 35684
Dangi;Gir,RedKandhari 0.00376213 0.000157937 23.8204
Gir;Dangi,RedKandhari 0.00420231 0.000153321 27.4086
RedKandhari;Dangi,Gir 0.00199278 0.000128141 15.5514
Estimating f_3 in 35 blocks of size 1000
total_nsnp 34589 nsnp 35684
Dangi;Gir,MalnadGidda 0.00294134 0.000148953 19.7468
Gir;Dangi,MalnadGidda 0.0050231 0.000165157 30.4141
MalnadGidda;Dangi,Gir 0.00303 0.000197781 15.32
Estimating f_3 in 35 blocks of size 1000
total_nsnp 34589 nsnp 35684
Dangi;Gir,Ongole 0.00302679 0.000137397 22.0296
Gir;Dangi,Ongole 0.00493765 0.000165674 29.8034
Ongole;Dangi,Gir 0.00188388 0.000108542 17.3562
Estimating f_3 in 35 blocks of size 1000
total_nsnp 34589 nsnp 35684
Dangi;Gir,RedSindhi 0.00399852 0.000201177 19.8756
Gir;Dangi,RedSindhi 0.00396592 0.00016416 24.1589
RedSindhi;Dangi,Gir 0.0104817 0.000344597 30.4173
Estimating f_3 in 35 blocks of size 1000
total_nsnp 34589 nsnp 35684
Dangi;Gir,Sahiwal 0.00360595 0.000167518 21.5258
Gir;Dangi,Sahiwal 0.00435849 0.000149144 29.2235
Sahiwal;Dangi,Gir 0.0037228 0.00011508 32.3495
Estimating f_3 in 35 blocks of size 1000
total_nsnp 34589 nsnp 35684
Dangi;Gir,Tharparkar 0.00396674 0.000161405 24.5763
Gir;Dangi,Tharparkar 0.0039977 0.000157195 25.4314
Tharparkar;Dangi,Gir 0.00331878 0.000199909 16.6015
Estimating f_3 in 35 blocks of size 1000
total_nsnp 34589 nsnp 35684
Dangi;Hallikar,Hariana 0.00303516 0.000115321 26.3192
Hallikar;Dangi,Hariana 0.00300371 0.000205075 14.6469
Hariana;Dangi,Hallikar 0.00230663 0.000216353 10.6614
Estimating f_3 in 35 blocks of size 1000
total_nsnp 34589 nsnp 35684
Dangi;Hallikar,Non-descript 0.00227741 0.000117688 19.3512
Hallikar;Dangi,Non-descript 0.00376146 0.000213563 17.6129
Non-descript;Dangi,Hallikar -0.000268985 0.000103603 -2.59631
Estimating f_3 in 35 blocks of size 1000
total_nsnp 34589 nsnp 35684
Dangi;Hallikar,Khillar 0.00477547 0.000160155 29.8177
Hallikar;Dangi,Khillar 0.0012634 0.000164607 7.67522
Khillar;Dangi,Hallikar 0.00132548 0.000137697 9.62608
Estimating f_3 in 35 blocks of size 1000
total_nsnp 34589 nsnp 35684
Dangi;Hallikar,KrishnaValley 0.00368616 0.000128058 28.7852
Hallikar;Dangi,KrishnaValley 0.00235271 0.000182796 12.8707
KrishnaValley;Dangi,Hallikar -0.000147541 0.000126429 -1.16699
Estimating f_3 in 35 blocks of size 1000
total_nsnp 34589 nsnp 35684
Dangi;Hallikar,RedKandhari 0.0030063 0.000106615 28.1977
Hallikar;Dangi,RedKandhari 0.00303257 0.000205594 14.7503
RedKandhari;Dangi,Hallikar 0.0027486 0.000150834 18.2227
Estimating f_3 in 35 blocks of size 1000
total_nsnp 34589 nsnp 35684
Dangi;Hallikar,MalnadGidda 0.00318784 0.000116295 27.4117
Hallikar;Dangi,MalnadGidda 0.00285103 0.000201789 14.1288
MalnadGidda;Dangi,Hallikar 0.0027835 0.000175957 15.8192
Estimating f_3 in 35 blocks of size 1000
total_nsnp 34589 nsnp 35684
Dangi;Hallikar,Ongole 0.00324879 0.000123795 26.2433
Hallikar;Dangi,Ongole 0.00279008 0.000187896 14.8491
Ongole;Dangi,Hallikar 0.00166188 0.00012832 12.9511
Estimating f_3 in 35 blocks of size 1000
total_nsnp 34589 nsnp 35684
Dangi;Hallikar,RedSindhi 0.00315186 0.000153445 20.5407
Hallikar;Dangi,RedSindhi 0.00288701 0.000200984 14.3644
RedSindhi;Dangi,Hallikar 0.0113284 0.000327186 34.6237
Estimating f_3 in 35 blocks of size 1000
total_nsnp 34589 nsnp 35684
Dangi;Hallikar,Sahiwal 0.00296702 0.000120923 24.5364
Hallikar;Dangi,Sahiwal 0.00307185 0.000197916 15.521
Sahiwal;Dangi,Hallikar 0.00436173 0.000130555 33.4092
Estimating f_3 in 35 blocks of size 1000
total_nsnp 34589 nsnp 35684
Dangi;Hallikar,Tharparkar 0.0027825 0.000121395 22.9211
Hallikar;Dangi,Tharparkar 0.00325636 0.000193527 16.8264
Tharparkar;Dangi,Hallikar 0.00450302 0.000201612 22.3351
Estimating f_3 in 35 blocks of size 1000
total_nsnp 34589 nsnp 35684
Dangi;Hariana,Non-descript 0.00263713 0.000130995 20.1315
Hariana;Dangi,Non-descript 0.00270466 0.000202234 13.3739
Non-descript;Dangi,Hariana -0.000628712 0.000127677 -4.92425
Estimating f_3 in 35 blocks of size 1000
total_nsnp 34589 nsnp 35684
Dangi;Hariana,Khillar 0.00310983 0.000126787 24.5281
Hariana;Dangi,Khillar 0.00223196 0.000209493 10.6541
Khillar;Dangi,Hariana 0.00299112 0.000155481 19.2379
Estimating f_3 in 35 blocks of size 1000
total_nsnp 34589 nsnp 35684
Dangi;Hariana,KrishnaValley 0.00306071 0.000149127 20.5242
Hariana;Dangi,KrishnaValley 0.00228108 0.00020329 11.2208
KrishnaValley;Dangi,Hariana 0.000477906 0.000116811 4.09129
Estimating f_3 in 35 blocks of size 1000
total_nsnp 34589 nsnp 35684
Dangi;Hariana,RedKandhari 0.00340996 0.000160115 21.297
Hariana;Dangi,RedKandhari 0.00193183 0.000194074 9.95408
RedKandhari;Dangi,Hariana 0.00234494 0.000113111 20.7314
Estimating f_3 in 35 blocks of size 1000
total_nsnp 34589 nsnp 35684
Dangi;Hariana,MalnadGidda 0.00315203 0.000114205 27.5998
Hariana;Dangi,MalnadGidda 0.00218976 0.000212966 10.2822
MalnadGidda;Dangi,Hariana 0.00281931 0.000209283 13.4713
Estimating f_3 in 35 blocks of size 1000
total_nsnp 34589 nsnp 35684
Dangi;Hariana,Ongole 0.00317906 0.000124359 25.5637
Hariana;Dangi,Ongole 0.00216273 0.000204422 10.5797
Ongole;Dangi,Hariana 0.0017316 0.000114775 15.0869
Estimating f_3 in 35 blocks of size 1000
total_nsnp 34589 nsnp 35684
Dangi;Hariana,RedSindhi 0.00403843 0.000186739 21.626
Hariana;Dangi,RedSindhi 0.00130336 0.000196517 6.6323
RedSindhi;Dangi,Hariana 0.0104418 0.000315149 33.133
Estimating f_3 in 35 blocks of size 1000
total_nsnp 34589 nsnp 35684
Dangi;Hariana,Sahiwal 0.00400662 0.000148478 26.9847
Hariana;Dangi,Sahiwal 0.00133517 0.000192502 6.93584
Sahiwal;Dangi,Hariana 0.00332212 0.000104111 31.9093
Estimating f_3 in 35 blocks of size 1000
total_nsnp 34589 nsnp 35684
Dangi;Hariana,Tharparkar 0.00413476 0.000159445 25.9322
Hariana;Dangi,Tharparkar 0.00120703 0.000180486 6.68766
Tharparkar;Dangi,Hariana 0.00315076 0.000191054 16.4915
Estimating f_3 in 35 blocks of size 1000
total_nsnp 34589 nsnp 35684
Dangi;Non-descript,Khillar 0.00244928 0.000126952 19.293
Khillar;Dangi,Non-descript 0.00365167 0.000155428 23.4943
Non-descript;Dangi,Khillar -0.000440859 0.000114791 -3.84053
Estimating f_3 in 35 blocks of size 1000
total_nsnp 34589 nsnp 35684
Dangi;Non-descript,KrishnaValley 0.0022312 0.000121134 18.4192
KrishnaValley;Dangi,Non-descript 0.00130742 0.000132443 9.87154
Non-descript;Dangi,KrishnaValley -0.000222779 0.00011975 -1.86038
Estimating f_3 in 35 blocks of size 1000
total_nsnp 34589 nsnp 35684
Dangi;Non-descript,RedKandhari 0.00235392 0.000121799 19.3263
Non-descript;Dangi,RedKandhari -0.000345501 0.000115871 -2.98179
RedKandhari;Dangi,Non-descript 0.00340098 0.000128533 26.4599
Estimating f_3 in 35 blocks of size 1000
total_nsnp 34589 nsnp 35684
Dangi;Non-descript,MalnadGidda 0.00225337 0.000125076 18.016
MalnadGidda;Dangi,Non-descript 0.00371797 0.000162146 22.9298
Non-descript;Dangi,MalnadGidda -0.000244947 0.000119762 -2.04528
Estimating f_3 in 35 blocks of size 1000
total_nsnp 34589 nsnp 35684
Dangi;Non-descript,Ongole 0.00226377 0.000107292 21.0992
Non-descript;Dangi,Ongole -0.000255352 0.000100989 -2.52852
Ongole;Dangi,Non-descript 0.00264689 0.000122267 21.6484
Estimating f_3 in 35 blocks of size 1000
total_nsnp 34589 nsnp 35684
Dangi;Non-descript,RedSindhi 0.0034255 0.000160098 21.3963
Non-descript;Dangi,RedSindhi -0.00141708 0.000135291 -10.4743
RedSindhi;Dangi,Non-descript 0.0110547 0.000305526 36.1827
Estimating f_3 in 35 blocks of size 1000
total_nsnp 34589 nsnp 35684
Dangi;Non-descript,Sahiwal 0.00270419 0.00011308 23.9141
Non-descript;Dangi,Sahiwal -0.00069577 0.000113998 -6.10337
Sahiwal;Dangi,Non-descript 0.00462455 0.000110962 41.6771
Estimating f_3 in 35 blocks of size 1000
total_nsnp 34589 nsnp 35684
Dangi;Non-descript,Tharparkar 0.00261002 0.00013448 19.4083
Non-descript;Dangi,Tharparkar -0.000601602 0.000115626 -5.203
Tharparkar;Dangi,Non-descript 0.0046755 0.00019608 23.8449
Estimating f_3 in 35 blocks of size 1000
total_nsnp 34589 nsnp 35684
Dangi;Khillar,KrishnaValley 0.00371717 0.000144802 25.6708
Khillar;Dangi,KrishnaValley 0.00238378 0.00012727 18.7301
KrishnaValley;Dangi,Khillar -0.000178551 0.000125002 -1.42838
Estimating f_3 in 35 blocks of size 1000
total_nsnp 34589 nsnp 35684
Dangi;Khillar,RedKandhari 0.00309481 0.000120909 25.5962
Khillar;Dangi,RedKandhari 0.00300614 0.000153855 19.5387
RedKandhari;Dangi,Khillar 0.00266009 0.000137906 19.2891
Estimating f_3 in 35 blocks of size 1000
total_nsnp 34589 nsnp 35684
Dangi;Khillar,MalnadGidda 0.00322626 0.000139923 23.0575
Khillar;Dangi,MalnadGidda 0.00287469 0.000156996 18.3106
MalnadGidda;Dangi,Khillar 0.00274508 0.000166378 16.4991
Estimating f_3 in 35 blocks of size 1000
total_nsnp 34589 nsnp 35684
Dangi;Khillar,Ongole 0.00324428 0.000126841 25.5775
Khillar;Dangi,Ongole 0.00285667 0.000135527 21.0783
Ongole;Dangi,Khillar 0.00166639 0.000118239 14.0933
Estimating f_3 in 35 blocks of size 1000
total_nsnp 34589 nsnp 35684
Dangi;Khillar,RedSindhi 0.00323945 0.000161821 20.0187
Khillar;Dangi,RedSindhi 0.0028615 0.000146782 19.495
RedSindhi;Dangi,Khillar 0.0112408 0.000362388 31.0186
Estimating f_3 in 35 blocks of size 1000
total_nsnp 34589 nsnp 35684
Dangi;Khillar,Sahiwal 0.00301775 0.000130963 23.0427
Khillar;Dangi,Sahiwal 0.0030832 0.000149135 20.6738
Sahiwal;Dangi,Khillar 0.00431099 0.000134572 32.0349
Estimating f_3 in 35 blocks of size 1000
total_nsnp 34589 nsnp 35684
Dangi;Khillar,Tharparkar 0.0030026 0.000119086 25.2136
Khillar;Dangi,Tharparkar 0.00309835 0.000144951 21.3752
Tharparkar;Dangi,Khillar 0.00428292 0.000214066 20.0075
Estimating f_3 in 35 blocks of size 1000
total_nsnp 34589 nsnp 35684
Dangi;KrishnaValley,RedKandhari 0.00303314 0.000128053 23.6867
KrishnaValley;Dangi,RedKandhari 0.000505482 0.000124963 4.04507
RedKandhari;Dangi,KrishnaValley 0.00272177 0.000140091 19.4285
Estimating f_3 in 35 blocks of size 1000
total_nsnp 34589 nsnp 35684
Dangi;KrishnaValley,MalnadGidda 0.00323912 0.000123378 26.2535
KrishnaValley;Dangi,MalnadGidda 0.000299498 0.000121124 2.47265
MalnadGidda;Dangi,KrishnaValley 0.00273222 0.000170512 16.0236
Estimating f_3 in 35 blocks of size 1000
total_nsnp 34589 nsnp 35684
Dangi;KrishnaValley,Ongole 0.00316773 0.00012636 25.0691
KrishnaValley;Dangi,Ongole 0.000370889 0.000115687 3.20597
Ongole;Dangi,KrishnaValley 0.00174294 0.000117982 14.7728
Estimating f_3 in 35 blocks of size 1000
total_nsnp 34589 nsnp 35684
Dangi;KrishnaValley,RedSindhi 0.0030652 0.000158914 19.2884
KrishnaValley;Dangi,RedSindhi 0.000473421 0.000140798 3.36243
RedSindhi;Dangi,KrishnaValley 0.011415 0.000348824 32.7243
Estimating f_3 in 35 blocks of size 1000
total_nsnp 34589 nsnp 35684
Dangi;KrishnaValley,Sahiwal 0.00291826 0.000136742 21.3413
KrishnaValley;Dangi,Sahiwal 0.000620363 0.000106785 5.80948
Sahiwal;Dangi,KrishnaValley 0.00441049 0.000110919 39.763
Estimating f_3 in 35 blocks of size 1000
total_nsnp 34589 nsnp 35684
Dangi;KrishnaValley,Tharparkar 0.00284819 0.000137123 20.771
KrishnaValley;Dangi,Tharparkar 0.000690425 0.00010553 6.54242
Tharparkar;Dangi,KrishnaValley 0.00443733 0.000209073 21.2239
Estimating f_3 in 35 blocks of size 1000
total_nsnp 34589 nsnp 35684
Dangi;RedKandhari,MalnadGidda 0.00305917 0.000147531 20.7357
MalnadGidda;Dangi,RedKandhari 0.00291217 0.000184233 15.807
RedKandhari;Dangi,MalnadGidda 0.00269573 0.000140885 19.1343
Estimating f_3 in 35 blocks of size 1000
total_nsnp 34589 nsnp 35684
Dangi;RedKandhari,Ongole 0.00308403 0.000117978 26.1407
Ongole;Dangi,RedKandhari 0.00182664 0.00012523 14.5863
RedKandhari;Dangi,Ongole 0.00267087 0.000124356 21.4777
Estimating f_3 in 35 blocks of size 1000
total_nsnp 34589 nsnp 35684
Dangi;RedKandhari,RedSindhi 0.00345255 0.000171425 20.1403
RedKandhari;Dangi,RedSindhi 0.00230235 0.000153367 15.0121
RedSindhi;Dangi,RedKandhari 0.0110277 0.000334233 32.994
Estimating f_3 in 35 blocks of size 1000
total_nsnp 34589 nsnp 35684
Dangi;RedKandhari,Sahiwal 0.00326484 0.000141573 23.0612
RedKandhari;Dangi,Sahiwal 0.00249006 0.000139744 17.8187
Sahiwal;Dangi,RedKandhari 0.0040639 0.000113556 35.7875
Estimating f_3 in 35 blocks of size 1000
total_nsnp 34589 nsnp 35684
Dangi;RedKandhari,Tharparkar 0.00335668 0.000155752 21.5514
RedKandhari;Dangi,Tharparkar 0.00239822 0.000118618 20.2181
Tharparkar;Dangi,RedKandhari 0.00392884 0.000205128 19.1531
Estimating f_3 in 35 blocks of size 1000
total_nsnp 34589 nsnp 35684
Dangi;MalnadGidda,Ongole 0.0031039 0.000115192 26.9455
MalnadGidda;Dangi,Ongole 0.00286745 0.000167528 17.1162
Ongole;Dangi,MalnadGidda 0.00180677 0.000138215 13.0722
Estimating f_3 in 35 blocks of size 1000
total_nsnp 34589 nsnp 35684
Dangi;MalnadGidda,RedSindhi 0.00328344 0.000173112 18.9672
MalnadGidda;Dangi,RedSindhi 0.0026879 0.000236995 11.3416
RedSindhi;Dangi,MalnadGidda 0.0111968 0.000376481 29.7406
Estimating f_3 in 35 blocks of size 1000
total_nsnp 34589 nsnp 35684
Dangi;MalnadGidda,Sahiwal 0.00308827 0.000130355 23.6912
MalnadGidda;Dangi,Sahiwal 0.00288307 0.000157324 18.3258
Sahiwal;Dangi,MalnadGidda 0.00424048 0.000114019 37.191
Estimating f_3 in 35 blocks of size 1000
total_nsnp 34589 nsnp 35684
Dangi;MalnadGidda,Tharparkar 0.00308721 0.000136105 22.6826
MalnadGidda;Dangi,Tharparkar 0.00288413 0.000170991 16.8671
Tharparkar;Dangi,MalnadGidda 0.00419832 0.000201015 20.8855
Estimating f_3 in 35 blocks of size 1000
total_nsnp 34589 nsnp 35684
Dangi;Ongole,RedSindhi 0.0032601 0.00013509 24.1328
Ongole;Dangi,RedSindhi 0.00165057 0.000125461 13.1561
RedSindhi;Dangi,Ongole 0.0112201 0.000323715 34.6606
Estimating f_3 in 35 blocks of size 1000
total_nsnp 34589 nsnp 35684
Dangi;Ongole,Sahiwal 0.00317427 0.000110645 28.6887
Ongole;Dangi,Sahiwal 0.0017364 0.000121675 14.2708
Sahiwal;Dangi,Ongole 0.00415448 0.000108077 38.4398
Estimating f_3 in 35 blocks of size 1000
total_nsnp 34589 nsnp 35684
Dangi;Ongole,Tharparkar 0.00308562 0.000123317 25.0219
Ongole;Dangi,Tharparkar 0.00182505 0.000117551 15.5256
Tharparkar;Dangi,Ongole 0.0041999 0.000201906 20.8013
Estimating f_3 in 35 blocks of size 1000
total_nsnp 34589 nsnp 35684
Dangi;RedSindhi,Sahiwal 0.00420073 0.000181509 23.1434
RedSindhi;Dangi,Sahiwal 0.0102795 0.000327824 31.3568
Sahiwal;Dangi,RedSindhi 0.00312801 0.000109677 28.5202
Estimating f_3 in 35 blocks of size 1000
total_nsnp 34589 nsnp 35684
Dangi;RedSindhi,Tharparkar 0.00394063 0.00020693 19.0433
RedSindhi;Dangi,Tharparkar 0.0105396 0.000338429 31.1428
Tharparkar;Dangi,RedSindhi 0.00334489 0.000188218 17.7714
Estimating f_3 in 35 blocks of size 1000
total_nsnp 34589 nsnp 35684
Dangi;Sahiwal,Tharparkar 0.00387289 0.0001443 26.8392
Sahiwal;Dangi,Tharparkar 0.00345585 0.000119389 28.9461
Tharparkar;Dangi,Sahiwal 0.00341263 0.000188482 18.1058
Estimating f_3 in 35 blocks of size 1000
total_nsnp 34589 nsnp 35684
Gaolao;Gir,Hallikar 0.00268934 0.000149617 17.9748
Gir;Gaolao,Hallikar 0.00503111 0.000196502 25.6034
Hallikar;Gaolao,Gir 0.00339463 0.000217723 15.5915
Estimating f_3 in 35 blocks of size 1000
total_nsnp 34589 nsnp 35684
Gaolao;Gir,Hariana 0.003455 0.000146696 23.5521
Gir;Gaolao,Hariana 0.00426545 0.00018433 23.1403
Hariana;Gaolao,Gir 0.00130018 0.000197959 6.56796
Estimating f_3 in 35 blocks of size 1000
total_nsnp 34589 nsnp 35684
Gaolao;Gir,Non-descript 0.00312547 0.000180507 17.3149
Gir;Gaolao,Non-descript 0.00459498 0.000208017 22.0894
Non-descript;Gaolao,Gir 0.000266605 0.000120289 2.21637
Estimating f_3 in 35 blocks of size 1000
total_nsnp 34589 nsnp 35684
Gaolao;Gir,Khillar 0.00282522 0.000178921 15.7903
Gir;Gaolao,Khillar 0.00489523 0.000177853 27.524
Khillar;Gaolao,Gir 0.00308039 0.000136815 22.5151
Estimating f_3 in 35 blocks of size 1000
total_nsnp 34589 nsnp 35684
Gaolao;Gir,KrishnaValley 0.00277064 0.000166312 16.6592
Gir;Gaolao,KrishnaValley 0.00494982 0.000173468 28.5344
KrishnaValley;Gaolao,Gir 0.000723779 0.000128214 5.6451
Estimating f_3 in 35 blocks of size 1000
total_nsnp 34589 nsnp 35684
Gaolao;Gir,RedKandhari 0.00341769 0.000159238 21.4628
Gir;Gaolao,RedKandhari 0.00430276 0.000167896 25.6276
RedKandhari;Gaolao,Gir 0.00189233 0.000137524 13.76
Estimating f_3 in 35 blocks of size 1000
total_nsnp 34589 nsnp 35684
Gaolao;Gir,MalnadGidda 0.00281446 0.000160842 17.4982
Gir;Gaolao,MalnadGidda 0.004906 0.000208116 23.5733
MalnadGidda;Gaolao,Gir 0.0031471 0.000185756 16.9421
Estimating f_3 in 35 blocks of size 1000
total_nsnp 34589 nsnp 35684
Gaolao;Gir,Ongole 0.00279794 0.00015969 17.5211
Gir;Gaolao,Ongole 0.00492251 0.000187447 26.2608
Ongole;Gaolao,Gir 0.00189901 0.000114368 16.6045
Estimating f_3 in 35 blocks of size 1000
total_nsnp 34589 nsnp 35684
Gaolao;Gir,RedSindhi 0.00349973 0.000212464 16.4721
Gir;Gaolao,RedSindhi 0.00422072 0.000177252 23.8119
RedSindhi;Gaolao,Gir 0.0102269 0.000356352 28.6989
Estimating f_3 in 35 blocks of size 1000
total_nsnp 34589 nsnp 35684
Gaolao;Gir,Sahiwal 0.00321821 0.000175281 18.3603
Gir;Gaolao,Sahiwal 0.00450224 0.000176032 25.5763
Sahiwal;Gaolao,Gir 0.00357905 0.000123918 28.8823
Estimating f_3 in 35 blocks of size 1000
total_nsnp 34589 nsnp 35684
Gaolao;Gir,Tharparkar 0.00364019 0.000150262 24.2255
Gir;Gaolao,Tharparkar 0.00408026 0.000190124 21.4611
Tharparkar;Gaolao,Gir 0.00323621 0.000190834 16.9583
Estimating f_3 in 35 blocks of size 1000
total_nsnp 34589 nsnp 35684
Gaolao;Hallikar,Hariana 0.00276441 0.000145485 19.0013
Hallikar;Gaolao,Hariana 0.00331956 0.000233115 14.24
Hariana;Gaolao,Hallikar 0.00199078 0.000204393 9.73998
Estimating f_3 in 35 blocks of size 1000
total_nsnp 34589 nsnp 35684
Gaolao;Hallikar,Non-descript 0.00299178 0.000156045 19.1726
Hallikar;Gaolao,Non-descript 0.00309218 0.000225079 13.7382
Non-descript;Gaolao,Hallikar 0.000400291 0.000137004 2.92175
Estimating f_3 in 35 blocks of size 1000
total_nsnp 34589 nsnp 35684
Gaolao;Hallikar,Khillar 0.00470034 0.000174063 27.0037
Hallikar;Gaolao,Khillar 0.00138362 0.000161742 8.55445
Khillar;Gaolao,Hallikar 0.00120526 0.00013075 9.21806
Estimating f_3 in 35 blocks of size 1000
total_nsnp 34589 nsnp 35684
Gaolao;Hallikar,KrishnaValley 0.00368661 0.000164633 22.3929
Hallikar;Gaolao,KrishnaValley 0.00239736 0.000175592 13.653
KrishnaValley;Gaolao,Hallikar -0.000192191 0.000134419 -1.42979
Estimating f_3 in 35 blocks of size 1000
total_nsnp 34589 nsnp 35684
Gaolao;Hallikar,RedKandhari 0.00280641 0.000142772 19.6566
Hallikar;Gaolao,RedKandhari 0.00327755 0.000223724 14.65
RedKandhari;Gaolao,Hallikar 0.00250362 0.000159915 15.6559
Estimating f_3 in 35 blocks of size 1000
total_nsnp 34589 nsnp 35684
Gaolao;Hallikar,MalnadGidda 0.00320549 0.00014982 21.3956
Hallikar;Gaolao,MalnadGidda 0.00287847 0.000208612 13.7982
MalnadGidda;Gaolao,Hallikar 0.00275606 0.000186078 14.8113
Estimating f_3 in 35 blocks of size 1000
total_nsnp 34589 nsnp 35684
Gaolao;Hallikar,Ongole 0.00316448 0.000159708 19.8141
Hallikar;Gaolao,Ongole 0.00291948 0.000202298 14.4316
Ongole;Gaolao,Hallikar 0.00153248 0.000122311 12.5294
Estimating f_3 in 35 blocks of size 1000
total_nsnp 34589 nsnp 35684
Gaolao;Hallikar,RedSindhi 0.00279761 0.000209442 13.3574
Hallikar;Gaolao,RedSindhi 0.00328635 0.000231275 14.2097
RedSindhi;Gaolao,Hallikar 0.010929 0.000341041 32.0461
Estimating f_3 in 35 blocks of size 1000
total_nsnp 34589 nsnp 35684
Gaolao;Hallikar,Sahiwal 0.00272382 0.000145713 18.6931
Hallikar;Gaolao,Sahiwal 0.00336014 0.000205631 16.3406
Sahiwal;Gaolao,Hallikar 0.00407344 0.000132192 30.8145
Estimating f_3 in 35 blocks of size 1000
total_nsnp 34589 nsnp 35684
Gaolao;Hallikar,Tharparkar 0.00260049 0.000150356 17.2956
Hallikar;Gaolao,Tharparkar 0.00348348 0.000230448 15.1161
Tharparkar;Gaolao,Hallikar 0.00427591 0.00020231 21.1354
Estimating f_3 in 35 blocks of size 1000
total_nsnp 34589 nsnp 35684
Gaolao;Hariana,Non-descript 0.00303566 0.000148582 20.4309
Hariana;Gaolao,Non-descript 0.00171953 0.000210349 8.17465
Non-descript;Gaolao,Hariana 0.000356413 0.000148474 2.40051
Estimating f_3 in 35 blocks of size 1000
total_nsnp 34589 nsnp 35684
Gaolao;Hariana,Khillar 0.00271886 0.00016708 16.2728
Hariana;Gaolao,Khillar 0.00203633 0.000223096 9.12759
Khillar;Gaolao,Hariana 0.00318675 0.000161962 19.676
Estimating f_3 in 35 blocks of size 1000
total_nsnp 34589 nsnp 35684
Gaolao;Hariana,KrishnaValley 0.00274531 0.000146482 18.7416
Hariana;Gaolao,KrishnaValley 0.00200988 0.000203002 9.90079
KrishnaValley;Gaolao,Hariana 0.000749105 0.000135711 5.51984
Estimating f_3 in 35 blocks of size 1000
total_nsnp 34589 nsnp 35684
Gaolao;Hariana,RedKandhari 0.00289423 0.000145588 19.8796
Hariana;Gaolao,RedKandhari 0.00186096 0.000192997 9.64244
RedKandhari;Gaolao,Hariana 0.0024158 0.000135922 17.7735
Estimating f_3 in 35 blocks of size 1000
total_nsnp 34589 nsnp 35684
Gaolao;Hariana,MalnadGidda 0.00285384 0.000140103 20.3696
Hariana;Gaolao,MalnadGidda 0.00190135 0.000225363 8.43683
MalnadGidda;Gaolao,Hariana 0.00310771 0.000213806 14.5352
Estimating f_3 in 35 blocks of size 1000
total_nsnp 34589 nsnp 35684
Gaolao;Hariana,Ongole 0.00277891 0.000140321 19.8039
Hariana;Gaolao,Ongole 0.00197628 0.000205696 9.60779
Ongole;Gaolao,Hariana 0.00191805 0.000132257 14.5025
Estimating f_3 in 35 blocks of size 1000
total_nsnp 34589 nsnp 35684
Gaolao;Hariana,RedSindhi 0.00336834 0.000202574 16.6277
Hariana;Gaolao,RedSindhi 0.00138685 0.000216565 6.40384
RedSindhi;Gaolao,Hariana 0.0103583 0.000347916 29.7725
Estimating f_3 in 35 blocks of size 1000
total_nsnp 34589 nsnp 35684
Gaolao;Hariana,Sahiwal 0.00344758 0.000153666 22.4355
Hariana;Gaolao,Sahiwal 0.00130761 0.000199025 6.57006
Sahiwal;Gaolao,Hariana 0.00334968 0.000105466 31.7607
Estimating f_3 in 35 blocks of size 1000
total_nsnp 34589 nsnp 35684
Gaolao;Hariana,Tharparkar 0.0036369 0.000150889 24.1032
Hariana;Gaolao,Tharparkar 0.00111829 0.000181457 6.16286
Tharparkar;Gaolao,Hariana 0.0032395 0.000203587 15.9121
Estimating f_3 in 35 blocks of size 1000
total_nsnp 34589 nsnp 35684
Gaolao;Non-descript,Khillar 0.00304343 0.000178192 17.0796
Khillar;Gaolao,Non-descript 0.00286217 0.000144594 19.7946
Non-descript;Gaolao,Khillar 0.000348637 0.00013261 2.62904
Estimating f_3 in 35 blocks of size 1000
total_nsnp 34589 nsnp 35684
Gaolao;Non-descript,KrishnaValley 0.00290092 0.000140892 20.5897
KrishnaValley;Gaolao,Non-descript 0.00059349 0.000149103 3.9804
Non-descript;Gaolao,KrishnaValley 0.000491147 0.000136034 3.61047
Estimating f_3 in 35 blocks of size 1000
total_nsnp 34589 nsnp 35684
Gaolao;Non-descript,RedKandhari 0.00282331 0.000170841 16.5259
Non-descript;Gaolao,RedKandhari 0.000568761 0.000117438 4.84308
RedKandhari;Gaolao,Non-descript 0.00248671 0.00013012 19.111
Estimating f_3 in 35 blocks of size 1000
total_nsnp 34589 nsnp 35684
Gaolao;Non-descript,MalnadGidda 0.0029403 0.000163926 17.9368
MalnadGidda;Gaolao,Non-descript 0.00302125 0.000177751 16.9971
Non-descript;Gaolao,MalnadGidda 0.000451771 0.000134764 3.35231
Estimating f_3 in 35 blocks of size 1000
total_nsnp 34589 nsnp 35684
Gaolao;Non-descript,Ongole 0.00284874 0.000152056 18.7348
Non-descript;Gaolao,Ongole 0.000543328 0.000116611 4.65931
Ongole;Gaolao,Non-descript 0.00184821 0.000114811 16.0978
Estimating f_3 in 35 blocks of size 1000
total_nsnp 34589 nsnp 35684
Gaolao;Non-descript,RedSindhi 0.00374054 0.000231274 16.1736
Non-descript;Gaolao,RedSindhi -0.000348465 0.00014316 -2.4341
RedSindhi;Gaolao,Non-descript 0.00998612 0.000324725 30.7526
Estimating f_3 in 35 blocks of size 1000
total_nsnp 34589 nsnp 35684
Gaolao;Non-descript,Sahiwal 0.00313027 0.000144983 21.5906
Non-descript;Gaolao,Sahiwal 0.000261797 0.000133336 1.96344
Sahiwal;Gaolao,Non-descript 0.00366699 0.000146505 25.0297
Estimating f_3 in 35 blocks of size 1000
total_nsnp 34589 nsnp 35684
Gaolao;Non-descript,Tharparkar 0.00309729 0.000155829 19.8762
Non-descript;Gaolao,Tharparkar 0.000294785 0.000124711 2.36375
Tharparkar;Gaolao,Non-descript 0.00377911 0.000191392 19.7454
Estimating f_3 in 35 blocks of size 1000
total_nsnp 34589 nsnp 35684
Gaolao;Khillar,KrishnaValley 0.0035974 0.00016539 21.751
Khillar;Gaolao,KrishnaValley 0.00230821 0.000133119 17.3395
KrishnaValley;Gaolao,Khillar -0.000102981 0.000152401 -0.675723
Estimating f_3 in 35 blocks of size 1000
total_nsnp 34589 nsnp 35684
Gaolao;Khillar,RedKandhari 0.0027747 0.000161639 17.166
Khillar;Gaolao,RedKandhari 0.0031309 0.000163226 19.1814
RedKandhari;Gaolao,Khillar 0.00253532 0.00016121 15.7268
Estimating f_3 in 35 blocks of size 1000
total_nsnp 34589 nsnp 35684
Gaolao;Khillar,MalnadGidda 0.0031237 0.000176725 17.6755
Khillar;Gaolao,MalnadGidda 0.00278191 0.000155995 17.8333
MalnadGidda;Gaolao,Khillar 0.00283786 0.000199208 14.2457
Estimating f_3 in 35 blocks of size 1000
total_nsnp 34589 nsnp 35684
Gaolao;Khillar,Ongole 0.00303975 0.000177927 17.0842
Khillar;Gaolao,Ongole 0.00286586 0.000126487 22.6572
Ongole;Gaolao,Khillar 0.0016572 0.000123665 13.4007
Estimating f_3 in 35 blocks of size 1000
total_nsnp 34589 nsnp 35684
Gaolao;Khillar,RedSindhi 0.00276498 0.00022858 12.0964
Khillar;Gaolao,RedSindhi 0.00314063 0.000148817 21.104
RedSindhi;Gaolao,Khillar 0.0109617 0.000374758 29.25
Estimating f_3 in 35 blocks of size 1000
total_nsnp 34589 nsnp 35684
Gaolao;Khillar,Sahiwal 0.00265434 0.000163784 16.2064
Khillar;Gaolao,Sahiwal 0.00325127 0.000145214 22.3895
Sahiwal;Gaolao,Khillar 0.00414292 0.000165457 25.0393
Estimating f_3 in 35 blocks of size 1000
total_nsnp 34589 nsnp 35684
Gaolao;Khillar,Tharparkar 0.00270037 0.000156277 17.2793
Khillar;Gaolao,Tharparkar 0.00320524 0.000156427 20.4904
Tharparkar;Gaolao,Khillar 0.00417603 0.000202942 20.5774
Estimating f_3 in 35 blocks of size 1000
total_nsnp 34589 nsnp 35684
Gaolao;KrishnaValley,RedKandhari 0.0027886 0.00015783 17.6684
KrishnaValley;Gaolao,RedKandhari 0.000705818 0.000143588 4.91558
RedKandhari;Gaolao,KrishnaValley 0.00252143 0.000155605 16.204
Estimating f_3 in 35 blocks of size 1000
total_nsnp 34589 nsnp 35684
Gaolao;KrishnaValley,MalnadGidda 0.00321213 0.000166371 19.307
KrishnaValley;Gaolao,MalnadGidda 0.000282289 0.000115362 2.44698
MalnadGidda;Gaolao,KrishnaValley 0.00274943 0.00018339 14.9922
Estimating f_3 in 35 blocks of size 1000
total_nsnp 34589 nsnp 35684
Gaolao;KrishnaValley,Ongole 0.00303877 0.000162069 18.7498
KrishnaValley;Gaolao,Ongole 0.000455643 0.000129217 3.52618
Ongole;Gaolao,KrishnaValley 0.00165818 0.000115709 14.3306
Estimating f_3 in 35 blocks of size 1000
total_nsnp 34589 nsnp 35684
Gaolao;KrishnaValley,RedSindhi 0.0026663 0.000214907 12.4068
KrishnaValley;Gaolao,RedSindhi 0.000828112 0.00017542 4.72074
RedSindhi;Gaolao,KrishnaValley 0.0110604 0.000358299 30.869
Estimating f_3 in 35 blocks of size 1000
total_nsnp 34589 nsnp 35684
Gaolao;KrishnaValley,Sahiwal 0.00263041 0.000169971 15.4756
KrishnaValley;Gaolao,Sahiwal 0.000864003 0.000129074 6.69383
Sahiwal;Gaolao,KrishnaValley 0.00416685 0.000129543 32.1657
Estimating f_3 in 35 blocks of size 1000
total_nsnp 34589 nsnp 35684
Gaolao;KrishnaValley,Tharparkar 0.00262153 0.00016911 15.5019
KrishnaValley;Gaolao,Tharparkar 0.000872885 0.000141469 6.17015
Tharparkar;Gaolao,KrishnaValley 0.00425487 0.000210594 20.2041
Estimating f_3 in 35 blocks of size 1000
total_nsnp 34589 nsnp 35684
Gaolao;RedKandhari,MalnadGidda 0.00283184 0.000170238 16.6346
MalnadGidda;Gaolao,RedKandhari 0.00312971 0.00019192 16.3074
RedKandhari;Gaolao,MalnadGidda 0.00247819 0.000157564 15.7281
Estimating f_3 in 35 blocks of size 1000
total_nsnp 34589 nsnp 35684
Gaolao;RedKandhari,Ongole 0.00275474 0.000160745 17.1373
Ongole;Gaolao,RedKandhari 0.00194222 0.000129218 15.0305
RedKandhari;Gaolao,Ongole 0.00255529 0.00013145 19.4393
Estimating f_3 in 35 blocks of size 1000
total_nsnp 34589 nsnp 35684
Gaolao;RedKandhari,RedSindhi 0.00285332 0.000206328 13.829
RedKandhari;Gaolao,RedSindhi 0.00245671 0.000199088 12.3398
RedSindhi;Gaolao,RedKandhari 0.0108733 0.000338059 32.164
Estimating f_3 in 35 blocks of size 1000
total_nsnp 34589 nsnp 35684
Gaolao;RedKandhari,Sahiwal 0.00277666 0.000148036 18.7567
RedKandhari;Gaolao,Sahiwal 0.00253336 0.000162748 15.5662
Sahiwal;Gaolao,RedKandhari 0.0040206 0.000146531 27.4385
Estimating f_3 in 35 blocks of size 1000
total_nsnp 34589 nsnp 35684
Gaolao;RedKandhari,Tharparkar 0.00292968 0.000165726 17.6779
RedKandhari;Gaolao,Tharparkar 0.00238035 0.000140652 16.9237
Tharparkar;Gaolao,RedKandhari 0.00394672 0.00020158 19.5789
Estimating f_3 in 35 blocks of size 1000
total_nsnp 34589 nsnp 35684
Gaolao;MalnadGidda,Ongole 0.00299215 0.000164441 18.1958
MalnadGidda;Gaolao,Ongole 0.00296941 0.000164649 18.0348
Ongole;Gaolao,MalnadGidda 0.00170481 0.000117483 14.5111
Estimating f_3 in 35 blocks of size 1000
total_nsnp 34589 nsnp 35684
Gaolao;MalnadGidda,RedSindhi 0.00290176 0.000202592 14.3231
MalnadGidda;Gaolao,RedSindhi 0.00305979 0.000260174 11.7606
RedSindhi;Gaolao,MalnadGidda 0.0108249 0.000389494 27.7922
Estimating f_3 in 35 blocks of size 1000
total_nsnp 34589 nsnp 35684
Gaolao;MalnadGidda,Sahiwal 0.00281763 0.000164243 17.1552
MalnadGidda;Gaolao,Sahiwal 0.00314392 0.000185752 16.9254
Sahiwal;Gaolao,MalnadGidda 0.00397963 0.00014055 28.3147
Estimating f_3 in 35 blocks of size 1000
total_nsnp 34589 nsnp 35684
Gaolao;MalnadGidda,Tharparkar 0.00287775 0.000175402 16.4066
MalnadGidda;Gaolao,Tharparkar 0.0030838 0.000178431 17.2829
Tharparkar;Gaolao,MalnadGidda 0.00399865 0.000209322 19.1028
Estimating f_3 in 35 blocks of size 1000
total_nsnp 34589 nsnp 35684
Gaolao;Ongole,RedSindhi 0.00277645 0.000190933 14.5415
Ongole;Gaolao,RedSindhi 0.00192051 0.000131765 14.5753
RedSindhi;Gaolao,Ongole 0.0109502 0.000357784 30.6057
Estimating f_3 in 35 blocks of size 1000
total_nsnp 34589 nsnp 35684
Gaolao;Ongole,Sahiwal 0.00280167 0.000137208 20.4191
Ongole;Gaolao,Sahiwal 0.00189529 0.000148803 12.7368
Sahiwal;Gaolao,Ongole 0.00399559 0.000131347 30.4201
Estimating f_3 in 35 blocks of size 1000
total_nsnp 34589 nsnp 35684
Gaolao;Ongole,Tharparkar 0.0027742 0.000154696 17.9332
Ongole;Gaolao,Tharparkar 0.00192275 0.000122795 15.6583
Tharparkar;Gaolao,Ongole 0.0041022 0.000207267 19.7918
Estimating f_3 in 35 blocks of size 1000
total_nsnp 34589 nsnp 35684
Gaolao;RedSindhi,Sahiwal 0.0035582 0.000205648 17.3024
RedSindhi;Gaolao,Sahiwal 0.0101685 0.000360911 28.1744
Sahiwal;Gaolao,RedSindhi 0.00323906 0.000149576 21.655
Estimating f_3 in 35 blocks of size 1000
total_nsnp 34589 nsnp 35684
Gaolao;RedSindhi,Tharparkar 0.00335927 0.000218981 15.3405
RedSindhi;Gaolao,Tharparkar 0.0103674 0.000354724 29.2267
Tharparkar;Gaolao,RedSindhi 0.00351713 0.000168231 20.9065
Estimating f_3 in 35 blocks of size 1000
total_nsnp 34589 nsnp 35684
Gaolao;Sahiwal,Tharparkar 0.00340259 0.00015073 22.574
Sahiwal;Gaolao,Tharparkar 0.00339467 0.000122299 27.7572
Tharparkar;Gaolao,Sahiwal 0.00347381 0.000196861 17.646
Estimating f_3 in 35 blocks of size 1000
total_nsnp 34589 nsnp 35684
Gir;Hallikar,Hariana 0.00434052 0.000165372 26.247
Hallikar;Gir,Hariana 0.00408522 0.000256679 15.9157
Hariana;Gir,Hallikar 0.00122512 0.000197918 6.19
Estimating f_3 in 35 blocks of size 1000
total_nsnp 34589 nsnp 35684
Gir;Hallikar,Non-descript 0.00489743 0.000179471 27.2881
Hallikar;Gir,Non-descript 0.00352831 0.000231246 15.2578
Non-descript;Gir,Hallikar -3.58386e-05 0.000113689 -0.315235
Estimating f_3 in 35 blocks of size 1000
total_nsnp 34589 nsnp 35684
Gir;Hallikar,Khillar 0.00690624 0.000205747 33.5667
Hallikar;Gir,Khillar 0.0015195 0.000188662 8.05408
Khillar;Gir,Hallikar 0.00106938 0.000114477 9.34141
Estimating f_3 in 35 blocks of size 1000
total_nsnp 34589 nsnp 35684
Gir;Hallikar,KrishnaValley 0.00594708 0.00019187 30.9953
Hallikar;Gir,KrishnaValley 0.00247866 0.000191007 12.9768
KrishnaValley;Gir,Hallikar -0.00027349 0.000111558 -2.45155
Estimating f_3 in 35 blocks of size 1000
total_nsnp 34589 nsnp 35684
Gir;Hallikar,RedKandhari 0.00441983 0.000145459 30.3853
Hallikar;Gir,RedKandhari 0.00400591 0.000253196 15.8214
RedKandhari;Gir,Hallikar 0.00177526 0.00013432 13.2166
Estimating f_3 in 35 blocks of size 1000
total_nsnp 34589 nsnp 35684
Gir;Hallikar,MalnadGidda 0.00542215 0.000195845 27.6859
Hallikar;Gir,MalnadGidda 0.00300359 0.000245333 12.2429
MalnadGidda;Gir,Hallikar 0.00263094 0.000183777 14.316
Estimating f_3 in 35 blocks of size 1000
total_nsnp 34589 nsnp 35684
Gir;Hallikar,Ongole 0.00539765 0.000196634 27.4503
Hallikar;Gir,Ongole 0.00302809 0.000212601 14.2431
Ongole;Gir,Hallikar 0.00142387 8.40529e-05 16.9402
Estimating f_3 in 35 blocks of size 1000
total_nsnp 34589 nsnp 35684
Gir;Hallikar,RedSindhi 0.004329 0.000171275 25.2751
Hallikar;Gir,RedSindhi 0.00409674 0.000275562 14.8669
RedSindhi;Gir,Hallikar 0.0101186 0.000307082 32.951
Estimating f_3 in 35 blocks of size 1000
total_nsnp 34589 nsnp 35684
Gir;Hallikar,Sahiwal 0.00453672 0.000153115 29.6295
Hallikar;Gir,Sahiwal 0.00388901 0.000260216 14.9454
Sahiwal;Gir,Hallikar 0.00354456 0.00011475 30.8895
Estimating f_3 in 35 blocks of size 1000
total_nsnp 34589 nsnp 35684
Gir;Hallikar,Tharparkar 0.00399141 0.000159156 25.0786
Hallikar;Gir,Tharparkar 0.00443433 0.000240343 18.45
Tharparkar;Gir,Hallikar 0.00332506 0.000176853 18.8012
Estimating f_3 in 35 blocks of size 1000
total_nsnp 34589 nsnp 35684
Gir;Hariana,Non-descript 0.00417564 0.000166145 25.1325
Hariana;Gir,Non-descript 0.00138999 0.000197947 7.02205
Non-descript;Gir,Hariana 0.000685951 0.0001443 4.75364
Estimating f_3 in 35 blocks of size 1000
total_nsnp 34589 nsnp 35684
Gir;Hariana,Khillar 0.00415908 0.000150786 27.5827
Hariana;Gir,Khillar 0.00140655 0.000217014 6.48138
Khillar;Gir,Hariana 0.00381654 0.000174722 21.8435
Estimating f_3 in 35 blocks of size 1000
total_nsnp 34589 nsnp 35684
Gir;Hariana,KrishnaValley 0.00424012 0.000153217 27.6739
Hariana;Gir,KrishnaValley 0.00132551 0.00021083 6.28712
KrishnaValley;Gir,Hariana 0.00143347 0.000149319 9.60006
Estimating f_3 in 35 blocks of size 1000
total_nsnp 34589 nsnp 35684
Gir;Hariana,RedKandhari 0.00374198 0.000150787 24.8163
Hariana;Gir,RedKandhari 0.00182365 0.000204632 8.91189
RedKandhari;Gir,Hariana 0.00245311 0.00013722 17.8773
Estimating f_3 in 35 blocks of size 1000
total_nsnp 34589 nsnp 35684
Gir;Hariana,MalnadGidda 0.00430483 0.000149861 28.7255
Hariana;Gir,MalnadGidda 0.0012608 0.000219623 5.74075
MalnadGidda;Gir,Hariana 0.00374826 0.000234462 15.9867
Estimating f_3 in 35 blocks of size 1000
total_nsnp 34589 nsnp 35684
Gir;Hariana,Ongole 0.00424641 0.000157422 26.9748
Hariana;Gir,Ongole 0.00131922 0.000208626 6.32336
Ongole;Gir,Hariana 0.00257511 0.000129202 19.9309
Estimating f_3 in 35 blocks of size 1000
total_nsnp 34589 nsnp 35684
Gir;Hariana,RedSindhi 0.00413405 0.000183898 22.4802
Hariana;Gir,RedSindhi 0.00143158 0.000216386 6.61586
RedSindhi;Gir,Hariana 0.0103136 0.000307284 33.5638
Estimating f_3 in 35 blocks of size 1000
total_nsnp 34589 nsnp 35684
Gir;Hariana,Sahiwal 0.00449482 0.000147703 30.4315
Hariana;Gir,Sahiwal 0.00107081 0.000193297 5.53973
Sahiwal;Gir,Hariana 0.00358647 0.000117994 30.3953
Estimating f_3 in 35 blocks of size 1000
total_nsnp 34589 nsnp 35684
Gir;Hariana,Tharparkar 0.00426216 0.00018399 23.1651
Hariana;Gir,Tharparkar 0.00130347 0.000199304 6.54013
Tharparkar;Gir,Hariana 0.00305431 0.000172702 17.6855
Estimating f_3 in 35 blocks of size 1000
total_nsnp 34589 nsnp 35684
Gir;Non-descript,Khillar 0.0048132 0.000166882 28.8419
Khillar;Gir,Non-descript 0.00316242 0.00015241 20.7495
Non-descript;Gir,Khillar 4.83912e-05 0.000139755 0.346257
Estimating f_3 in 35 blocks of size 1000
total_nsnp 34589 nsnp 35684
Gir;Non-descript,KrishnaValley 0.00472527 0.000172352 27.4164
KrishnaValley;Gir,Non-descript 0.000948321 0.000153604 6.17383
Non-descript;Gir,KrishnaValley 0.000136316 0.000125787 1.08371
Estimating f_3 in 35 blocks of size 1000
total_nsnp 34589 nsnp 35684
Gir;Non-descript,RedKandhari 0.0040006 0.000173332 23.0806
Non-descript;Gir,RedKandhari 0.000860989 0.000119563 7.20115
RedKandhari;Gir,Non-descript 0.00219449 0.000120676 18.185
Estimating f_3 in 35 blocks of size 1000
total_nsnp 34589 nsnp 35684
Gir;Non-descript,MalnadGidda 0.00472083 0.000189839 24.8675
MalnadGidda;Gir,Non-descript 0.00333226 0.000196838 16.9289
Non-descript;Gir,MalnadGidda 0.000140759 0.000158003 0.890866
Estimating f_3 in 35 blocks of size 1000
total_nsnp 34589 nsnp 35684
Gir;Non-descript,Ongole 0.00464579 0.000185919 24.9882
Non-descript;Gir,Ongole 0.000215802 0.000126571 1.70499
Ongole;Gir,Non-descript 0.00217574 0.00010887 19.9847
Estimating f_3 in 35 blocks of size 1000
total_nsnp 34589 nsnp 35684
Gir;Non-descript,RedSindhi 0.00483579 0.000197255 24.5154
Non-descript;Gir,RedSindhi 2.58014e-05 0.000157912 0.163392
RedSindhi;Gir,Non-descript 0.00961186 0.000321883 29.8614
Estimating f_3 in 35 blocks of size 1000
total_nsnp 34589 nsnp 35684
Gir;Non-descript,Sahiwal 0.00450705 0.000161542 27.9001
Non-descript;Gir,Sahiwal 0.000354542 0.000125331 2.82885
Sahiwal;Gir,Non-descript 0.00357424 0.000120129 29.7534
Estimating f_3 in 35 blocks of size 1000
total_nsnp 34589 nsnp 35684
Gir;Non-descript,Tharparkar 0.00405208 0.000180279 22.4767
Non-descript;Gir,Tharparkar 0.000809507 0.000107057 7.56149
Tharparkar;Gir,Non-descript 0.00326439 0.00018067 18.0682
Estimating f_3 in 35 blocks of size 1000
total_nsnp 34589 nsnp 35684
Gir;Khillar,KrishnaValley 0.00572199 0.000154488 37.0384
Khillar;Gir,KrishnaValley 0.00225363 0.000104114 21.6458
KrishnaValley;Gir,Khillar -4.83957e-05 0.000138613 -0.349144
Estimating f_3 in 35 blocks of size 1000
total_nsnp 34589 nsnp 35684
Gir;Khillar,RedKandhari 0.00425224 0.000132858 32.0058
Khillar;Gir,RedKandhari 0.00372338 0.000166293 22.3904
RedKandhari;Gir,Khillar 0.00194285 0.000142129 13.6696
Estimating f_3 in 35 blocks of size 1000
total_nsnp 34589 nsnp 35684
Gir;Khillar,MalnadGidda 0.00520447 0.000174624 29.8038
Khillar;Gir,MalnadGidda 0.00277115 0.000133778 20.7145
MalnadGidda;Gir,Khillar 0.00284862 0.000210127 13.5567
Estimating f_3 in 35 blocks of size 1000
total_nsnp 34589 nsnp 35684
Gir;Khillar,Ongole 0.00513704 0.000173615 29.5887
Khillar;Gir,Ongole 0.00283858 0.000124273 22.8415
Ongole;Gir,Khillar 0.00168448 0.000106637 15.7964
Estimating f_3 in 35 blocks of size 1000
total_nsnp 34589 nsnp 35684
Gir;Khillar,RedSindhi 0.00416048 0.000153801 27.051
Khillar;Gir,RedSindhi 0.00381514 0.000211111 18.0717
RedSindhi;Gir,Khillar 0.0102872 0.00034271 30.0171
Estimating f_3 in 35 blocks of size 1000
total_nsnp 34589 nsnp 35684
Gir;Khillar,Sahiwal 0.00433136 0.000143798 30.1211
Khillar;Gir,Sahiwal 0.00364426 0.000164283 22.1828
Sahiwal;Gir,Khillar 0.00374993 0.000114154 32.8496
Estimating f_3 in 35 blocks of size 1000
total_nsnp 34589 nsnp 35684
Gir;Khillar,Tharparkar 0.00395541 0.000148859 26.5715
Khillar;Gir,Tharparkar 0.00402021 0.000151532 26.5304
Tharparkar;Gir,Khillar 0.00336106 0.000176438 19.0496
Estimating f_3 in 35 blocks of size 1000
total_nsnp 34589 nsnp 35684
Gir;KrishnaValley,RedKandhari 0.00432072 0.000137783 31.3589
KrishnaValley;Gir,RedKandhari 0.00135288 0.000141311 9.57376
RedKandhari;Gir,KrishnaValley 0.00187437 0.000128439 14.5935
Estimating f_3 in 35 blocks of size 1000
total_nsnp 34589 nsnp 35684
Gir;KrishnaValley,MalnadGidda 0.00534749 0.000183814 29.0919
KrishnaValley;Gir,MalnadGidda 0.000326109 0.000119729 2.72372
MalnadGidda;Gir,KrishnaValley 0.00270561 0.000188673 14.3402
Estimating f_3 in 35 blocks of size 1000
total_nsnp 34589 nsnp 35684
Gir;KrishnaValley,Ongole 0.00519065 0.000174636 29.7226
KrishnaValley;Gir,Ongole 0.000482948 0.000127098 3.79982
Ongole;Gir,KrishnaValley 0.00163088 8.92586e-05 18.2714
Estimating f_3 in 35 blocks of size 1000
total_nsnp 34589 nsnp 35684
Gir;KrishnaValley,RedSindhi 0.00411638 0.000166145 24.7759
KrishnaValley;Gir,RedSindhi 0.00155721 0.000206387 7.54511
RedSindhi;Gir,KrishnaValley 0.0103313 0.000316525 32.6396
Estimating f_3 in 35 blocks of size 1000
total_nsnp 34589 nsnp 35684
Gir;KrishnaValley,Sahiwal 0.00436201 0.000154957 28.1498
KrishnaValley;Gir,Sahiwal 0.00131158 0.00013885 9.44599
Sahiwal;Gir,KrishnaValley 0.00371927 0.000117225 31.7275
Estimating f_3 in 35 blocks of size 1000
total_nsnp 34589 nsnp 35684
Gir;KrishnaValley,Tharparkar 0.00393116 0.000164222 23.9381
KrishnaValley;Gir,Tharparkar 0.00174244 0.0001459 11.9427
Tharparkar;Gir,KrishnaValley 0.00338531 0.000184806 18.3182
Estimating f_3 in 35 blocks of size 1000
total_nsnp 34589 nsnp 35684
Gir;RedKandhari,MalnadGidda 0.00432014 0.000158768 27.2105
MalnadGidda;Gir,RedKandhari 0.00373295 0.000211244 17.6712
RedKandhari;Gir,MalnadGidda 0.00187495 0.000131414 14.2675
Estimating f_3 in 35 blocks of size 1000
total_nsnp 34589 nsnp 35684
Gir;RedKandhari,Ongole 0.00425955 0.000158339 26.9015
Ongole;Gir,RedKandhari 0.00256197 0.000109543 23.3879
RedKandhari;Gir,Ongole 0.00193553 0.000126556 15.2939
Estimating f_3 in 35 blocks of size 1000
total_nsnp 34589 nsnp 35684
Gir;RedKandhari,RedSindhi 0.00365634 0.000198467 18.423
RedKandhari;Gir,RedSindhi 0.00253875 0.000182255 13.9296
RedSindhi;Gir,RedKandhari 0.0107913 0.00029793 36.2209
Estimating f_3 in 35 blocks of size 1000
total_nsnp 34589 nsnp 35684
Gir;RedKandhari,Sahiwal 0.00386121 0.000138525 27.8738
RedKandhari;Gir,Sahiwal 0.00233388 0.000149787 15.5813
Sahiwal;Gir,RedKandhari 0.00422008 0.000121666 34.6857
Estimating f_3 in 35 blocks of size 1000
total_nsnp 34589 nsnp 35684
Gir;RedKandhari,Tharparkar 0.00359225 0.000169344 21.2127
RedKandhari;Gir,Tharparkar 0.00260284 0.000125884 20.6766
Tharparkar;Gir,RedKandhari 0.00372423 0.000171302 21.7407
Estimating f_3 in 35 blocks of size 1000
total_nsnp 34589 nsnp 35684
Gir;MalnadGidda,Ongole 0.0051002 0.000179401 28.4291
MalnadGidda;Gir,Ongole 0.00295289 0.000202912 14.5526
Ongole;Gir,MalnadGidda 0.00172132 0.000124732 13.8002
Estimating f_3 in 35 blocks of size 1000
total_nsnp 34589 nsnp 35684
Gir;MalnadGidda,RedSindhi 0.00430802 0.000217165 19.8375
MalnadGidda;Gir,RedSindhi 0.00374507 0.00030682 12.2061
RedSindhi;Gir,MalnadGidda 0.0101396 0.000332668 30.4797
Estimating f_3 in 35 blocks of size 1000
total_nsnp 34589 nsnp 35684
Gir;MalnadGidda,Sahiwal 0.00450541 0.000177802 25.3395
MalnadGidda;Gir,Sahiwal 0.00354768 0.000174601 20.3188
Sahiwal;Gir,MalnadGidda 0.00357587 0.000124417 28.741
Estimating f_3 in 35 blocks of size 1000
total_nsnp 34589 nsnp 35684
Gir;MalnadGidda,Tharparkar 0.00414356 0.000172229 24.0584
MalnadGidda;Gir,Tharparkar 0.00390954 0.000202565 19.3001
Tharparkar;Gir,MalnadGidda 0.00317291 0.000173606 18.2765
Estimating f_3 in 35 blocks of size 1000
total_nsnp 34589 nsnp 35684
Gir;Ongole,RedSindhi 0.00419923 0.000202069 20.7812
Ongole;Gir,RedSindhi 0.0026223 0.000166375 15.7613
RedSindhi;Gir,Ongole 0.0102484 0.00032523 31.5113
Estimating f_3 in 35 blocks of size 1000
total_nsnp 34589 nsnp 35684
Gir;Ongole,Sahiwal 0.00450597 0.000152863 29.4772
Ongole;Gir,Sahiwal 0.00231556 0.000142898 16.2043
Sahiwal;Gir,Ongole 0.00357532 9.74479e-05 36.6895
Estimating f_3 in 35 blocks of size 1000
total_nsnp 34589 nsnp 35684
Gir;Ongole,Tharparkar 0.00405652 0.000169506 23.9314
Ongole;Gir,Tharparkar 0.002765 0.000115634 23.9117
Tharparkar;Gir,Ongole 0.00325995 0.00018249 17.8637
Estimating f_3 in 35 blocks of size 1000
total_nsnp 34589 nsnp 35684
Gir;RedSindhi,Sahiwal 0.00456071 0.000168615 27.048
RedSindhi;Gir,Sahiwal 0.00988694 0.00033134 29.8393
Sahiwal;Gir,RedSindhi 0.00352058 0.000140055 25.1372
Estimating f_3 in 35 blocks of size 1000
total_nsnp 34589 nsnp 35684
Gir;RedSindhi,Tharparkar 0.0039398 0.000175695 22.4241
RedSindhi;Gir,Tharparkar 0.0105078 0.000332951 31.5597
Tharparkar;Gir,RedSindhi 0.00337667 0.000176922 19.0857
Estimating f_3 in 35 blocks of size 1000
total_nsnp 34589 nsnp 35684
Gir;Sahiwal,Tharparkar 0.00426464 0.000160088 26.6393
Sahiwal;Gir,Tharparkar 0.00381665 0.000120951 31.5552
Tharparkar;Gir,Sahiwal 0.00305183 0.000175035 17.4356
Estimating f_3 in 35 blocks of size 1000
total_nsnp 34589 nsnp 35684
Hallikar;Hariana,Non-descript 0.00336343 0.00023306 14.4316
Hariana;Hallikar,Non-descript 0.00194691 0.000210693 9.24048
Non-descript;Hallikar,Hariana 0.00012904 0.000141277 0.913377
Estimating f_3 in 35 blocks of size 1000
total_nsnp 34589 nsnp 35684
Hallikar;Hariana,Khillar 0.00133807 0.000173956 7.69199
Hariana;Hallikar,Khillar 0.00397227 0.000248653 15.9752
Khillar;Hallikar,Hariana 0.00125081 0.000136957 9.13286
Estimating f_3 in 35 blocks of size 1000
total_nsnp 34589 nsnp 35684
Hallikar;Hariana,KrishnaValley 0.00237826 0.000200318 11.8724
Hariana;Hallikar,KrishnaValley 0.00293208 0.000212461 13.8006
KrishnaValley;Hallikar,Hariana -0.000173094 0.000133455 -1.29702
Estimating f_3 in 35 blocks of size 1000
total_nsnp 34589 nsnp 35684
Hallikar;Hariana,RedKandhari 0.00340737 0.000254793 13.3731
Hariana;Hallikar,RedKandhari 0.00190297 0.00018335 10.3789
RedKandhari;Hallikar,Hariana 0.0023738 0.000127061 18.6824
Estimating f_3 in 35 blocks of size 1000
total_nsnp 34589 nsnp 35684
Hallikar;Hariana,MalnadGidda 0.0029679 0.000229551 12.9292
Hariana;Hallikar,MalnadGidda 0.00234244 0.000226282 10.3518
MalnadGidda;Hallikar,Hariana 0.00266663 0.000231981 11.495
Estimating f_3 in 35 blocks of size 1000
total_nsnp 34589 nsnp 35684
Hallikar;Hariana,Ongole 0.00293399 0.000214489 13.679
Hariana;Hallikar,Ongole 0.00237635 0.000211232 11.25
Ongole;Hallikar,Hariana 0.00151797 0.000126709 11.98
Estimating f_3 in 35 blocks of size 1000
total_nsnp 34589 nsnp 35684
Hallikar;Hariana,RedSindhi 0.00389028 0.000236711 16.4347
Hariana;Hallikar,RedSindhi 0.00142006 0.000230977 6.14805
RedSindhi;Hallikar,Hariana 0.0103251 0.000294378 35.0743
Estimating f_3 in 35 blocks of size 1000
total_nsnp 34589 nsnp 35684
Hallikar;Hariana,Sahiwal 0.00404332 0.000245921 16.4415
Hariana;Hallikar,Sahiwal 0.00126702 0.000187934 6.74186
Sahiwal;Hallikar,Hariana 0.00339026 0.000116294 29.1526
Estimating f_3 in 35 blocks of size 1000
total_nsnp 34589 nsnp 35684
Hallikar;Hariana,Tharparkar 0.00435597 0.000245895 17.7147
Hariana;Hallikar,Tharparkar 0.000954371 0.000198324 4.81217
Tharparkar;Hallikar,Hariana 0.00340342 0.000197992 17.1897
Estimating f_3 in 35 blocks of size 1000
total_nsnp 34589 nsnp 35684
Hallikar;Non-descript,Khillar 0.00143527 0.000183903 7.8045
Khillar;Hallikar,Non-descript 0.00115361 0.000124598 9.25863
Non-descript;Hallikar,Khillar 0.0020572 0.000142619 14.4245
Estimating f_3 in 35 blocks of size 1000
total_nsnp 34589 nsnp 35684
Hallikar;Non-descript,KrishnaValley 0.0023065 0.000197665 11.6687
KrishnaValley;Hallikar,Non-descript -0.000101335 0.000135995 -0.745141
Non-descript;Hallikar,KrishnaValley 0.00118597 0.000129315 9.17119
Estimating f_3 in 35 blocks of size 1000
total_nsnp 34589 nsnp 35684
Hallikar;Non-descript,RedKandhari 0.00310908 0.000236019 13.173
Non-descript;Hallikar,RedKandhari 0.000383391 0.000113406 3.38069
RedKandhari;Hallikar,Non-descript 0.00267209 0.000135405 19.734
Estimating f_3 in 35 blocks of size 1000
total_nsnp 34589 nsnp 35684
Hallikar;Non-descript,MalnadGidda 0.00282699 0.000220322 12.8312
MalnadGidda;Hallikar,Non-descript 0.00280754 0.000176857 15.8746
Non-descript;Hallikar,MalnadGidda 0.000665485 0.000139259 4.77877
Estimating f_3 in 35 blocks of size 1000
total_nsnp 34589 nsnp 35684
Hallikar;Non-descript,Ongole 0.00277645 0.000205852 13.4876
Non-descript;Hallikar,Ongole 0.000716026 0.000127956 5.59588
Ongole;Hallikar,Non-descript 0.00167551 0.000101993 16.4278
Estimating f_3 in 35 blocks of size 1000
total_nsnp 34589 nsnp 35684
Hallikar;Non-descript,RedSindhi 0.0040351 0.000246161 16.3921
Non-descript;Hallikar,RedSindhi -0.000542631 0.00016563 -3.27615
RedSindhi;Hallikar,Non-descript 0.0101803 0.000279574 36.4136
Estimating f_3 in 35 blocks of size 1000
total_nsnp 34589 nsnp 35684
Hallikar;Non-descript,Sahiwal 0.00349863 0.000215143 16.2619
Non-descript;Hallikar,Sahiwal -6.16131e-06 0.000125502 -0.0490933
Sahiwal;Hallikar,Non-descript 0.00393494 0.000128026 30.7354
Estimating f_3 in 35 blocks of size 1000
total_nsnp 34589 nsnp 35684
Hallikar;Non-descript,Tharparkar 0.00358898 0.000226935 15.815
Non-descript;Hallikar,Tharparkar -9.65081e-05 0.000115214 -0.837639
Tharparkar;Hallikar,Non-descript 0.0041704 0.000186221 22.395
Estimating f_3 in 35 blocks of size 1000
total_nsnp 34589 nsnp 35684
Hallikar;Khillar,KrishnaValley 0.00129441 0.000139503 9.27872
Khillar;Hallikar,KrishnaValley 0.00129447 0.00012184 10.6244
KrishnaValley;Hallikar,Khillar 0.000910759 0.000117803 7.73121
Estimating f_3 in 35 blocks of size 1000
total_nsnp 34589 nsnp 35684
Hallikar;Khillar,RedKandhari 0.00135191 0.000180745 7.47967
Khillar;Hallikar,RedKandhari 0.00123697 0.000141344 8.75147
RedKandhari;Hallikar,Khillar 0.00442926 0.000180234 24.5751
Estimating f_3 in 35 blocks of size 1000
total_nsnp 34589 nsnp 35684
Hallikar;Khillar,MalnadGidda 0.00130182 0.000186128 6.99421
Khillar;Hallikar,MalnadGidda 0.00128706 0.000134309 9.58282
MalnadGidda;Hallikar,Khillar 0.00433271 0.000185533 23.3527
Estimating f_3 in 35 blocks of size 1000
total_nsnp 34589 nsnp 35684
Hallikar;Khillar,Ongole 0.00125889 0.000172824 7.28422
Khillar;Hallikar,Ongole 0.00132999 0.000118263 11.246
Ongole;Hallikar,Khillar 0.00319307 0.000122216 26.1264
Estimating f_3 in 35 blocks of size 1000
total_nsnp 34589 nsnp 35684
Hallikar;Khillar,RedSindhi 0.00135099 0.000181591 7.43971
Khillar;Hallikar,RedSindhi 0.0012379 0.000140234 8.82734
RedSindhi;Hallikar,Khillar 0.0128644 0.000318406 40.4025
Estimating f_3 in 35 blocks of size 1000
total_nsnp 34589 nsnp 35684
Hallikar;Khillar,Sahiwal 0.00131413 0.000173255 7.58497
Khillar;Hallikar,Sahiwal 0.00127475 0.000124303 10.2551
Sahiwal;Hallikar,Khillar 0.00611944 0.000160656 38.0903
Estimating f_3 in 35 blocks of size 1000
total_nsnp 34589 nsnp 35684
Hallikar;Khillar,Tharparkar 0.0014835 0.000163298 9.08459
Khillar;Hallikar,Tharparkar 0.00110538 0.000125811 8.78602
Tharparkar;Hallikar,Khillar 0.00627589 0.000205266 30.5745
Estimating f_3 in 35 blocks of size 1000
total_nsnp 34589 nsnp 35684
Hallikar;KrishnaValley,RedKandhari 0.00237954 0.000180977 13.1483
KrishnaValley;Hallikar,RedKandhari -0.000174377 0.000112911 -1.54437
RedKandhari;Hallikar,KrishnaValley 0.00340162 0.000150122 22.6591
Estimating f_3 in 35 blocks of size 1000
total_nsnp 34589 nsnp 35684
Hallikar;KrishnaValley,MalnadGidda 0.00240399 0.000194445 12.3633
KrishnaValley;Hallikar,MalnadGidda -0.000198822 0.000114396 -1.73802
MalnadGidda;Hallikar,KrishnaValley 0.00323054 0.000186395 17.3317
Estimating f_3 in 35 blocks of size 1000
total_nsnp 34589 nsnp 35684
Hallikar;KrishnaValley,Ongole 0.00227165 0.000186465 12.1827
KrishnaValley;Hallikar,Ongole -6.64842e-05 0.000122449 -0.542955
Ongole;Hallikar,KrishnaValley 0.00218031 0.000101204 21.5437
Estimating f_3 in 35 blocks of size 1000
total_nsnp 34589 nsnp 35684
Hallikar;KrishnaValley,RedSindhi 0.00226604 0.000194449 11.6537
KrishnaValley;Hallikar,RedSindhi -6.08786e-05 0.000147713 -0.412142
RedSindhi;Hallikar,KrishnaValley 0.0119493 0.000318941 37.4657
Estimating f_3 in 35 blocks of size 1000
total_nsnp 34589 nsnp 35684
Hallikar;KrishnaValley,Sahiwal 0.00230395 0.000182089 12.6528
KrishnaValley;Hallikar,Sahiwal -9.87796e-05 0.000112079 -0.881342
Sahiwal;Hallikar,KrishnaValley 0.00512963 0.000123782 41.4409
Estimating f_3 in 35 blocks of size 1000
total_nsnp 34589 nsnp 35684
Hallikar;KrishnaValley,Tharparkar 0.0024184 0.000172098 14.0525
KrishnaValley;Hallikar,Tharparkar -0.000213234 0.00012807 -1.66498
Tharparkar;Hallikar,KrishnaValley 0.00534099 0.000201951 26.447
Estimating f_3 in 35 blocks of size 1000
total_nsnp 34589 nsnp 35684
Hallikar;RedKandhari,MalnadGidda 0.0029039 0.000242803 11.9599
MalnadGidda;Hallikar,RedKandhari 0.00273063 0.000190513 14.3331
RedKandhari;Hallikar,MalnadGidda 0.00287727 0.000135278 21.2693
Estimating f_3 in 35 blocks of size 1000
total_nsnp 34589 nsnp 35684
Hallikar;RedKandhari,Ongole 0.00286781 0.00021279 13.4772
Ongole;Hallikar,RedKandhari 0.00158415 9.90901e-05 15.987
RedKandhari;Hallikar,Ongole 0.00291336 0.000148303 19.6446
Estimating f_3 in 35 blocks of size 1000
total_nsnp 34589 nsnp 35684
Hallikar;RedKandhari,RedSindhi 0.00333325 0.000262843 12.6815
RedKandhari;Hallikar,RedSindhi 0.00244791 0.000161892 15.1207
RedSindhi;Hallikar,RedKandhari 0.0108821 0.000294929 36.8975
Estimating f_3 in 35 blocks of size 1000
total_nsnp 34589 nsnp 35684
Hallikar;RedKandhari,Sahiwal 0.00333039 0.000225455 14.7719
RedKandhari;Hallikar,Sahiwal 0.00245077 0.000140363 17.4602
Sahiwal;Hallikar,RedKandhari 0.00410318 0.000112794 36.3776
Estimating f_3 in 35 blocks of size 1000
total_nsnp 34589 nsnp 35684
Hallikar;RedKandhari,Tharparkar 0.00360674 0.000241363 14.9432
RedKandhari;Hallikar,Tharparkar 0.00217443 0.00011719 18.5548
Tharparkar;Hallikar,RedKandhari 0.00415264 0.00018633 22.2865
Estimating f_3 in 35 blocks of size 1000
total_nsnp 34589 nsnp 35684
Hallikar;MalnadGidda,Ongole 0.00270614 0.000202119 13.3889
MalnadGidda;Hallikar,Ongole 0.00292839 0.0001851 15.8206
Ongole;Hallikar,MalnadGidda 0.00174582 0.000131151 13.3115
Estimating f_3 in 35 blocks of size 1000
total_nsnp 34589 nsnp 35684
Hallikar;MalnadGidda,RedSindhi 0.00298261 0.0002605 11.4495
MalnadGidda;Hallikar,RedSindhi 0.00265192 0.000273723 9.68832
RedSindhi;Hallikar,MalnadGidda 0.0112328 0.000351563 31.9509
Estimating f_3 in 35 blocks of size 1000
total_nsnp 34589 nsnp 35684
Hallikar;MalnadGidda,Sahiwal 0.00297228 0.000211536 14.0509
MalnadGidda;Hallikar,Sahiwal 0.00266225 0.000167711 15.874
Sahiwal;Hallikar,MalnadGidda 0.0044613 0.00010987 40.6052
Estimating f_3 in 35 blocks of size 1000
total_nsnp 34589 nsnp 35684
Hallikar;MalnadGidda,Tharparkar 0.00315573 0.000204396 15.4393
MalnadGidda;Hallikar,Tharparkar 0.0024788 0.00018325 13.5268
Tharparkar;Hallikar,MalnadGidda 0.00460365 0.000197573 23.301
Estimating f_3 in 35 blocks of size 1000
total_nsnp 34589 nsnp 35684
Hallikar;Ongole,RedSindhi 0.00289832 0.000226422 12.8005
Ongole;Hallikar,RedSindhi 0.00155364 0.000127228 12.2115
RedSindhi;Hallikar,Ongole 0.0113171 0.000312557 36.208
Estimating f_3 in 35 blocks of size 1000
total_nsnp 34589 nsnp 35684
Hallikar;Ongole,Sahiwal 0.00299733 0.000182125 16.4575
Ongole;Hallikar,Sahiwal 0.00145463 0.000119003 12.2234
Sahiwal;Hallikar,Ongole 0.00443625 0.000126635 35.0318
Estimating f_3 in 35 blocks of size 1000
total_nsnp 34589 nsnp 35684
Hallikar;Ongole,Tharparkar 0.0030932 0.000200378 15.4368
Ongole;Hallikar,Tharparkar 0.00135876 0.000118536 11.4629
Tharparkar;Hallikar,Ongole 0.00466619 0.000199811 23.353
Estimating f_3 in 35 blocks of size 1000
total_nsnp 34589 nsnp 35684
Hallikar;RedSindhi,Sahiwal 0.00412073 0.000244537 16.8512
RedSindhi;Hallikar,Sahiwal 0.0100947 0.000312827 32.2692
Sahiwal;Hallikar,RedSindhi 0.00331285 0.000132624 24.9793
Estimating f_3 in 35 blocks of size 1000
total_nsnp 34589 nsnp 35684
Hallikar;RedSindhi,Tharparkar 0.00404513 0.000253651 15.9476
RedSindhi;Hallikar,Tharparkar 0.0101703 0.000323741 31.4148
Tharparkar;Hallikar,RedSindhi 0.00371425 0.000192443 19.3005
Estimating f_3 in 35 blocks of size 1000
total_nsnp 34589 nsnp 35684
Hallikar;Sahiwal,Tharparkar 0.00416224 0.000213795 19.4684
Sahiwal;Hallikar,Tharparkar 0.00327134 0.000123532 26.4816
Tharparkar;Hallikar,Sahiwal 0.00359714 0.00018336 19.6179
Estimating f_3 in 35 blocks of size 1000
total_nsnp 34589 nsnp 35684
Hariana;Non-descript,Khillar 0.00204411 0.000211266 9.6755
Khillar;Hariana,Non-descript 0.00317898 0.000154985 20.5115
Non-descript;Hariana,Khillar 3.18366e-05 0.000168583 0.188848
Estimating f_3 in 35 blocks of size 1000
total_nsnp 34589 nsnp 35684
Hariana;Non-descript,KrishnaValley 0.00187515 0.000192071 9.76277
KrishnaValley;Hariana,Non-descript 0.000883839 0.000142988 6.18122
Non-descript;Hariana,KrishnaValley 0.000200798 0.000152855 1.31365
Estimating f_3 in 35 blocks of size 1000
total_nsnp 34589 nsnp 35684
Hariana;Non-descript,RedKandhari 0.00164862 0.000176928 9.318
Non-descript;Hariana,RedKandhari 0.000427328 0.000150926 2.83138
RedKandhari;Hariana,Non-descript 0.00262815 0.000129929 20.2276
Estimating f_3 in 35 blocks of size 1000
total_nsnp 34589 nsnp 35684
Hariana;Non-descript,MalnadGidda 0.00180599 0.00023145 7.80296
MalnadGidda;Hariana,Non-descript 0.00320307 0.000201046 15.932
Non-descript;Hariana,MalnadGidda 0.000269952 0.000164689 1.63917
Estimating f_3 in 35 blocks of size 1000
total_nsnp 34589 nsnp 35684
Hariana;Non-descript,Ongole 0.00178937 0.000191663 9.33599
Non-descript;Hariana,Ongole 0.000286578 0.000134419 2.13197
Ongole;Hariana,Non-descript 0.00210496 0.000122293 17.2124
Estimating f_3 in 35 blocks of size 1000
total_nsnp 34589 nsnp 35684
Hariana;Non-descript,RedSindhi 0.00209173 0.000211683 9.88142
Non-descript;Hariana,RedSindhi -1.57821e-05 0.000172651 -0.0914105
RedSindhi;Hariana,Non-descript 0.00965344 0.000279918 34.4866
Estimating f_3 in 35 blocks of size 1000
total_nsnp 34589 nsnp 35684
Hariana;Non-descript,Sahiwal 0.00140222 0.000192591 7.28082
Non-descript;Hariana,Sahiwal 0.00067372 0.000130244 5.17275
Sahiwal;Hariana,Non-descript 0.00325506 0.000126763 25.6784
Estimating f_3 in 35 blocks of size 1000
total_nsnp 34589 nsnp 35684
Hariana;Non-descript,Tharparkar 0.00117992 0.000201497 5.85577
Non-descript;Hariana,Tharparkar 0.000896026 0.000133062 6.7339
Tharparkar;Hariana,Non-descript 0.00317787 0.000182203 17.4414
Estimating f_3 in 35 blocks of size 1000
total_nsnp 34589 nsnp 35684
Hariana;Khillar,KrishnaValley 0.00288842 0.000225563 12.8054
Khillar;Hariana,KrishnaValley 0.00233467 0.000131526 17.7505
KrishnaValley;Hariana,Khillar -0.000129433 0.000138801 -0.932507
Estimating f_3 in 35 blocks of size 1000
total_nsnp 34589 nsnp 35684
Hariana;Khillar,RedKandhari 0.00191681 0.000184055 10.4143
Khillar;Hariana,RedKandhari 0.00330627 0.000178974 18.4734
RedKandhari;Hariana,Khillar 0.00235995 0.00013149 17.9478
Estimating f_3 in 35 blocks of size 1000
total_nsnp 34589 nsnp 35684
Hariana;Khillar,MalnadGidda 0.00230619 0.000239676 9.62212
Khillar;Hariana,MalnadGidda 0.00291689 0.000164053 17.7802
MalnadGidda;Hariana,Khillar 0.00270287 0.000222643 12.1399
Estimating f_3 in 35 blocks of size 1000
total_nsnp 34589 nsnp 35684
Hariana;Khillar,Ongole 0.00229718 0.000221846 10.3548
Khillar;Hariana,Ongole 0.00292591 0.000122847 23.8175
Ongole;Hariana,Khillar 0.00159715 0.000122495 13.0385
Estimating f_3 in 35 blocks of size 1000
total_nsnp 34589 nsnp 35684
Hariana;Khillar,RedSindhi 0.00143297 0.00023546 6.08584
Khillar;Hariana,RedSindhi 0.00379011 0.000183174 20.6914
RedSindhi;Hariana,Khillar 0.0103122 0.000323131 31.9134
Estimating f_3 in 35 blocks of size 1000
total_nsnp 34589 nsnp 35684
Hariana;Khillar,Sahiwal 0.00124309 0.000206399 6.02276
Khillar;Hariana,Sahiwal 0.00397999 0.000168606 23.6053
Sahiwal;Hariana,Khillar 0.0034142 0.000125668 27.1683
Estimating f_3 in 35 blocks of size 1000
total_nsnp 34589 nsnp 35684
Hariana;Khillar,Tharparkar 0.0010998 0.000198382 5.54385
Khillar;Hariana,Tharparkar 0.00412328 0.00018071 22.8171
Tharparkar;Hariana,Khillar 0.00325799 0.000179579 18.1424
Estimating f_3 in 35 blocks of size 1000
total_nsnp 34589 nsnp 35684
Hariana;KrishnaValley,RedKandhari 0.00190425 0.000192836 9.87498
KrishnaValley;Hariana,RedKandhari 0.000854734 0.000142721 5.98884
RedKandhari;Hariana,KrishnaValley 0.00237251 0.000129394 18.3355
Estimating f_3 in 35 blocks of size 1000
total_nsnp 34589 nsnp 35684
Hariana;KrishnaValley,MalnadGidda 0.00236817 0.000228944 10.3439
KrishnaValley;Hariana,MalnadGidda 0.000390819 0.000119429 3.27241
MalnadGidda;Hariana,KrishnaValley 0.0026409 0.000216897 12.1758
Estimating f_3 in 35 blocks of size 1000
total_nsnp 34589 nsnp 35684
Hariana;KrishnaValley,Ongole 0.00226974 0.0002052 11.0611
KrishnaValley;Hariana,Ongole 0.000489242 0.000106485 4.59445
Ongole;Hariana,KrishnaValley 0.00162458 0.000114427 14.1975
Estimating f_3 in 35 blocks of size 1000
total_nsnp 34589 nsnp 35684
Hariana;KrishnaValley,RedSindhi 0.00130784 0.000231807 5.64194
KrishnaValley;Hariana,RedSindhi 0.00145114 0.000168602 8.60692
RedSindhi;Hariana,KrishnaValley 0.0104373 0.000290921 35.8769
Estimating f_3 in 35 blocks of size 1000
total_nsnp 34589 nsnp 35684
Hariana;KrishnaValley,Sahiwal 0.00119271 0.000199285 5.98495
KrishnaValley;Hariana,Sahiwal 0.00156628 0.000128497 12.1892
Sahiwal;Hariana,KrishnaValley 0.00346458 0.000107643 32.1859
Estimating f_3 in 35 blocks of size 1000
total_nsnp 34589 nsnp 35684
Hariana;KrishnaValley,Tharparkar 0.000994511 0.000183539 5.41852
KrishnaValley;Hariana,Tharparkar 0.00176447 0.000162039 10.8892
Tharparkar;Hariana,KrishnaValley 0.00336328 0.000189995 17.7019
Estimating f_3 in 35 blocks of size 1000
total_nsnp 34589 nsnp 35684
Hariana;RedKandhari,MalnadGidda 0.00183896 0.000225722 8.14702
MalnadGidda;Hariana,RedKandhari 0.0031701 0.000245572 12.909
RedKandhari;Hariana,MalnadGidda 0.0024378 0.000122057 19.9727
Estimating f_3 in 35 blocks of size 1000
total_nsnp 34589 nsnp 35684
Hariana;RedKandhari,Ongole 0.00183679 0.000188113 9.76432
Ongole;Hariana,RedKandhari 0.00205753 0.000130575 15.7575
RedKandhari;Hariana,Ongole 0.00243997 0.00010754 22.689
Estimating f_3 in 35 blocks of size 1000
total_nsnp 34589 nsnp 35684
Hariana;RedKandhari,RedSindhi 0.00134594 0.000207697 6.4803
RedKandhari;Hariana,RedSindhi 0.00293083 0.000141251 20.7491
RedSindhi;Hariana,RedKandhari 0.0103992 0.00029396 35.3764
Estimating f_3 in 35 blocks of size 1000
total_nsnp 34589 nsnp 35684
Hariana;RedKandhari,Sahiwal 0.00119005 0.000179542 6.62824
RedKandhari;Hariana,Sahiwal 0.00308672 0.000120271 25.6648
Sahiwal;Hariana,RedKandhari 0.00346724 0.000105959 32.7224
Estimating f_3 in 35 blocks of size 1000
total_nsnp 34589 nsnp 35684
Hariana;RedKandhari,Tharparkar 0.00115374 0.000192798 5.98421
RedKandhari;Hariana,Tharparkar 0.00312302 0.00010863 28.7491
Tharparkar;Hariana,RedKandhari 0.00320405 0.000184479 17.3681
Estimating f_3 in 35 blocks of size 1000
total_nsnp 34589 nsnp 35684
Hariana;MalnadGidda,Ongole 0.00211459 0.000227268 9.30439
MalnadGidda;Hariana,Ongole 0.00289448 0.000200314 14.4497
Ongole;Hariana,MalnadGidda 0.00177974 0.000126799 14.0359
Estimating f_3 in 35 blocks of size 1000
total_nsnp 34589 nsnp 35684
Hariana;MalnadGidda,RedSindhi 0.00143477 0.000224603 6.38803
MalnadGidda;Hariana,RedSindhi 0.0035743 0.000302411 11.8193
RedSindhi;Hariana,MalnadGidda 0.0103104 0.000343048 30.0553
Estimating f_3 in 35 blocks of size 1000
total_nsnp 34589 nsnp 35684
Hariana;MalnadGidda,Sahiwal 0.0012714 0.000225699 5.63315
MalnadGidda;Hariana,Sahiwal 0.00373767 0.000185814 20.1151
Sahiwal;Hariana,MalnadGidda 0.00338589 0.00010886 31.1032
Estimating f_3 in 35 blocks of size 1000
total_nsnp 34589 nsnp 35684
Hariana;MalnadGidda,Tharparkar 0.0011422 0.000212094 5.38535
MalnadGidda;Hariana,Tharparkar 0.00386686 0.000220785 17.5142
Tharparkar;Hariana,MalnadGidda 0.00321559 0.000186631 17.2297
Estimating f_3 in 35 blocks of size 1000
total_nsnp 34589 nsnp 35684
Hariana;Ongole,RedSindhi 0.00138439 0.000203599 6.7996
Ongole;Hariana,RedSindhi 0.00250994 0.000143625 17.4756
RedSindhi;Hariana,Ongole 0.0103608 0.000300145 34.5192
Estimating f_3 in 35 blocks of size 1000
total_nsnp 34589 nsnp 35684
Hariana;Ongole,Sahiwal 0.00133037 0.000195786 6.79503
Ongole;Hariana,Sahiwal 0.00256396 0.000121332 21.1317
Sahiwal;Hariana,Ongole 0.00332692 9.80232e-05 33.9401
Estimating f_3 in 35 blocks of size 1000
total_nsnp 34589 nsnp 35684
Hariana;Ongole,Tharparkar 0.00111358 0.000195457 5.69734
Ongole;Hariana,Tharparkar 0.00278075 0.000134651 20.6515
Tharparkar;Hariana,Ongole 0.00324421 0.000179513 18.0723
Estimating f_3 in 35 blocks of size 1000
total_nsnp 34589 nsnp 35684
Hariana;RedSindhi,Sahiwal 0.00149747 0.000197059 7.59909
RedSindhi;Hariana,Sahiwal 0.0102477 0.000293474 34.9186
Sahiwal;Hariana,RedSindhi 0.00315982 0.000133402 23.6864
Estimating f_3 in 35 blocks of size 1000
total_nsnp 34589 nsnp 35684
Hariana;RedSindhi,Tharparkar 0.00110922 0.000195108 5.68516
RedSindhi;Hariana,Tharparkar 0.0106359 0.000328901 32.3379
Tharparkar;Hariana,RedSindhi 0.00324857 0.00016541 19.6395
Estimating f_3 in 35 blocks of size 1000
total_nsnp 34589 nsnp 35684
Hariana;Sahiwal,Tharparkar 0.0010733 0.000174878 6.13739
Sahiwal;Hariana,Tharparkar 0.00358399 9.40692e-05 38.0995
Tharparkar;Hariana,Sahiwal 0.00328449 0.000174631 18.8082
Estimating f_3 in 35 blocks of size 1000
total_nsnp 34589 nsnp 35684
Khillar;Non-descript,KrishnaValley 0.0021657 0.000116683 18.5606
KrishnaValley;Non-descript,Khillar 3.95288e-05 0.000131478 0.300649
Non-descript;Khillar,KrishnaValley 0.00104511 0.000123609 8.45495
Estimating f_3 in 35 blocks of size 1000
total_nsnp 34589 nsnp 35684
Khillar;Non-descript,RedKandhari 0.00291078 0.000160695 18.1137
Non-descript;Khillar,RedKandhari 0.000300032 0.000104348 2.87529
RedKandhari;Non-descript,Khillar 0.00275544 0.000135344 20.3589
Estimating f_3 in 35 blocks of size 1000
total_nsnp 34589 nsnp 35684
Khillar;Non-descript,MalnadGidda 0.00267878 0.000150484 17.8011
MalnadGidda;Non-descript,Khillar 0.00294099 0.000177614 16.5583
Non-descript;Khillar,MalnadGidda 0.000532033 0.000137294 3.87514
Estimating f_3 in 35 blocks of size 1000
total_nsnp 34589 nsnp 35684
Khillar;Non-descript,Ongole 0.00267117 0.000119727 22.3104
Non-descript;Khillar,Ongole 0.000539646 0.000132215 4.08159
Ongole;Non-descript,Khillar 0.00185189 0.000113889 16.2605
Estimating f_3 in 35 blocks of size 1000
total_nsnp 34589 nsnp 35684
Khillar;Non-descript,RedSindhi 0.00383773 0.000187186 20.5022
Non-descript;Khillar,RedSindhi -0.000626916 0.000169351 -3.70187
RedSindhi;Non-descript,Khillar 0.0102646 0.000320795 31.9973
Estimating f_3 in 35 blocks of size 1000
total_nsnp 34589 nsnp 35684
Khillar;Non-descript,Sahiwal 0.00333811 0.000151836 21.985
Non-descript;Khillar,Sahiwal -0.000127297 0.000130148 -0.978098
Sahiwal;Non-descript,Khillar 0.00405608 0.000121205 33.4645
Estimating f_3 in 35 blocks of size 1000
total_nsnp 34589 nsnp 35684
Khillar;Non-descript,Tharparkar 0.00325909 0.000151155 21.5613
Non-descript;Khillar,Tharparkar -4.82798e-05 0.000120716 -0.399944
Tharparkar;Non-descript,Khillar 0.00412218 0.000194757 21.1657
Estimating f_3 in 35 blocks of size 1000
total_nsnp 34589 nsnp 35684
KrishnaValley;Non-descript,RedKandhari 0.000628204 0.000146214 4.29649
Non-descript;KrishnaValley,RedKandhari 0.000456433 0.000114871 3.97345
RedKandhari;Non-descript,KrishnaValley 0.00259904 0.000128839 20.1728
Estimating f_3 in 35 blocks of size 1000
total_nsnp 34589 nsnp 35684
KrishnaValley;Non-descript,MalnadGidda 0.000321666 0.000137824 2.33388
MalnadGidda;Non-descript,KrishnaValley 0.00271005 0.00015861 17.0862
Non-descript;KrishnaValley,MalnadGidda 0.000762972 0.000135702 5.62238
Estimating f_3 in 35 blocks of size 1000
total_nsnp 34589 nsnp 35684
KrishnaValley;Non-descript,Ongole 0.000403462 0.000127548 3.16321
Non-descript;KrishnaValley,Ongole 0.000681175 0.000117792 5.78285
Ongole;Non-descript,KrishnaValley 0.00171036 9.75062e-05 17.5411
Estimating f_3 in 35 blocks of size 1000
total_nsnp 34589 nsnp 35684
KrishnaValley;Non-descript,RedSindhi 0.00166772 0.000181154 9.2061
Non-descript;KrishnaValley,RedSindhi -0.000583087 0.000147246 -3.95996
RedSindhi;Non-descript,KrishnaValley 0.0102207 0.000296735 34.444
Estimating f_3 in 35 blocks of size 1000
total_nsnp 34589 nsnp 35684
KrishnaValley;Non-descript,Sahiwal 0.00109335 0.000118318 9.24085
Non-descript;KrishnaValley,Sahiwal -8.71683e-06 0.000124854 -0.0698162
Sahiwal;Non-descript,KrishnaValley 0.0039375 0.00010463 37.6328
Estimating f_3 in 35 blocks of size 1000
total_nsnp 34589 nsnp 35684
KrishnaValley;Non-descript,Tharparkar 0.00106925 0.000138865 7.69991
Non-descript;KrishnaValley,Tharparkar 1.53906e-05 0.000126223 0.121931
Tharparkar;Non-descript,KrishnaValley 0.00405851 0.000186779 21.7289
Estimating f_3 in 35 blocks of size 1000
total_nsnp 34589 nsnp 35684
MalnadGidda;Non-descript,RedKandhari 0.00301272 0.000194545 15.486
Non-descript;RedKandhari,MalnadGidda 0.0004603 0.000123443 3.72883
RedKandhari;Non-descript,MalnadGidda 0.00259518 0.000136192 19.0552
Estimating f_3 in 35 blocks of size 1000
total_nsnp 34589 nsnp 35684
Non-descript;RedKandhari,Ongole 0.000474755 0.000112077 4.23596
Ongole;Non-descript,RedKandhari 0.00191678 0.000113424 16.8993
RedKandhari;Non-descript,Ongole 0.00258072 0.000109494 23.5696
Estimating f_3 in 35 blocks of size 1000
total_nsnp 34589 nsnp 35684
Non-descript;RedKandhari,RedSindhi -0.000318459 0.000160397 -1.98545
RedKandhari;Non-descript,RedSindhi 0.00337394 0.000158845 21.2404
RedSindhi;Non-descript,RedKandhari 0.00995612 0.000279834 35.5786
Estimating f_3 in 35 blocks of size 1000
total_nsnp 34589 nsnp 35684
Non-descript;RedKandhari,Sahiwal 0.00021515 9.85293e-05 2.18362
RedKandhari;Non-descript,Sahiwal 0.00284033 0.000125511 22.63
Sahiwal;Non-descript,RedKandhari 0.00371363 0.000115242 32.2246
Estimating f_3 in 35 blocks of size 1000
total_nsnp 34589 nsnp 35684
Non-descript;RedKandhari,Tharparkar 0.000401151 0.000112284 3.57266
RedKandhari;Non-descript,Tharparkar 0.00265432 0.000107948 24.5888
Tharparkar;Non-descript,RedKandhari 0.00367274 0.000174193 21.0844
Estimating f_3 in 35 blocks of size 1000
total_nsnp 34589 nsnp 35684
MalnadGidda;Non-descript,Ongole 0.00287785 0.000161426 17.8277
Non-descript;MalnadGidda,Ongole 0.000595173 0.000124822 4.76818
Ongole;Non-descript,MalnadGidda 0.00179637 0.00013375 13.4308
Estimating f_3 in 35 blocks of size 1000
total_nsnp 34589 nsnp 35684
MalnadGidda;Non-descript,RedSindhi 0.00386003 0.00026599 14.5119
Non-descript;MalnadGidda,RedSindhi -0.000387007 0.000157918 -2.45068
RedSindhi;Non-descript,MalnadGidda 0.0100247 0.000349119 28.7142
Estimating f_3 in 35 blocks of size 1000
total_nsnp 34589 nsnp 35684
MalnadGidda;Non-descript,Sahiwal 0.0033339 0.000150821 22.105
Non-descript;MalnadGidda,Sahiwal 0.000139126 0.000126541 1.09946
Sahiwal;Non-descript,MalnadGidda 0.00378966 0.000122419 30.9565
Estimating f_3 in 35 blocks of size 1000
total_nsnp 34589 nsnp 35684
MalnadGidda;Non-descript,Tharparkar 0.00324079 0.000170902 18.9629
Non-descript;MalnadGidda,Tharparkar 0.000232235 0.0001361 1.70635
Tharparkar;Non-descript,MalnadGidda 0.00384166 0.000188347 20.3967
Estimating f_3 in 35 blocks of size 1000
total_nsnp 34589 nsnp 35684
Non-descript;Ongole,RedSindhi -0.000420759 0.000120256 -3.49888
Ongole;Non-descript,RedSindhi 0.0028123 0.000148417 18.9486
RedSindhi;Non-descript,Ongole 0.0100584 0.000300681 33.4521
Estimating f_3 in 35 blocks of size 1000
total_nsnp 34589 nsnp 35684
Non-descript;Ongole,Sahiwal 0.000214722 9.94866e-05 2.1583
Ongole;Non-descript,Sahiwal 0.00217682 0.00011589 18.7835
Sahiwal;Non-descript,Ongole 0.00371406 0.000116659 31.837
Estimating f_3 in 35 blocks of size 1000
total_nsnp 34589 nsnp 35684
Non-descript;Ongole,Tharparkar 0.000220242 0.000104817 2.10121
Ongole;Non-descript,Tharparkar 0.0021713 0.00012986 16.7203
Tharparkar;Non-descript,Ongole 0.00385365 0.000168925 22.8129
Estimating f_3 in 35 blocks of size 1000
total_nsnp 34589 nsnp 35684
Non-descript;RedSindhi,Sahiwal 7.94602e-05 0.00013947 0.56973
RedSindhi;Non-descript,Sahiwal 0.0095582 0.000288157 33.1701
Sahiwal;Non-descript,RedSindhi 0.00384932 0.00014155 27.194
Estimating f_3 in 35 blocks of size 1000
total_nsnp 34589 nsnp 35684
Non-descript;RedSindhi,Tharparkar -8.64797e-05 0.000126094 -0.685835
RedSindhi;Non-descript,Tharparkar 0.00972414 0.000309729 31.3956
Tharparkar;Non-descript,RedSindhi 0.00416038 0.000195335 21.2987
Estimating f_3 in 35 blocks of size 1000
total_nsnp 34589 nsnp 35684
Non-descript;Sahiwal,Tharparkar 0.000567099 9.6368e-05 5.88472
Sahiwal;Non-descript,Tharparkar 0.00336168 0.000115969 28.9878
Tharparkar;Non-descript,Sahiwal 0.0035068 0.00016006 21.9092
Estimating f_3 in 35 blocks of size 1000
total_nsnp 34589 nsnp 35684
Khillar;KrishnaValley,RedKandhari 0.0023221 0.000135137 17.1833
KrishnaValley;Khillar,RedKandhari -0.000116872 0.000120603 -0.969067
RedKandhari;Khillar,KrishnaValley 0.00334412 0.000151513 22.0715
Estimating f_3 in 35 blocks of size 1000
total_nsnp 34589 nsnp 35684
Khillar;KrishnaValley,MalnadGidda 0.00239664 0.000137168 17.4723
KrishnaValley;Khillar,MalnadGidda -0.00019141 0.000150966 -1.2679
MalnadGidda;Khillar,KrishnaValley 0.00322313 0.000184002 17.5168
Estimating f_3 in 35 blocks of size 1000
total_nsnp 34589 nsnp 35684
Khillar;KrishnaValley,Ongole 0.00230723 0.000106303 21.7043
KrishnaValley;Khillar,Ongole -0.000102 0.000128209 -0.795575
Ongole;Khillar,KrishnaValley 0.00221583 0.000114365 19.375
Estimating f_3 in 35 blocks of size 1000
total_nsnp 34589 nsnp 35684
Khillar;KrishnaValley,RedSindhi 0.00220953 0.000121368 18.2052
KrishnaValley;Khillar,RedSindhi -4.30039e-06 0.000147019 -0.0292505
RedSindhi;Khillar,KrishnaValley 0.0118928 0.000339936 34.9853
Estimating f_3 in 35 blocks of size 1000
total_nsnp 34589 nsnp 35684
Khillar;KrishnaValley,Sahiwal 0.00228428 0.000113153 20.1876
KrishnaValley;Khillar,Sahiwal -7.90516e-05 0.000129121 -0.612229
Sahiwal;Khillar,KrishnaValley 0.0051099 0.000145349 35.1561
Estimating f_3 in 35 blocks of size 1000
total_nsnp 34589 nsnp 35684
Khillar;KrishnaValley,Tharparkar 0.00222937 0.000116222 19.182
KrishnaValley;Khillar,Tharparkar -2.41415e-05 0.000139214 -0.173413
Tharparkar;Khillar,KrishnaValley 0.00515189 0.00020225 25.4729
Estimating f_3 in 35 blocks of size 1000
total_nsnp 34589 nsnp 35684
Khillar;RedKandhari,MalnadGidda 0.00283905 0.000149377 19.006
MalnadGidda;Khillar,RedKandhari 0.00278072 0.000189536 14.6712
RedKandhari;Khillar,MalnadGidda 0.00282718 0.00013643 20.7225
Estimating f_3 in 35 blocks of size 1000
total_nsnp 34589 nsnp 35684
Khillar;RedKandhari,Ongole 0.00284589 0.000129533 21.9704
Ongole;Khillar,RedKandhari 0.00167717 0.000100875 16.6262
RedKandhari;Khillar,Ongole 0.00282034 0.000154029 18.3104
Estimating f_3 in 35 blocks of size 1000
total_nsnp 34589 nsnp 35684
Khillar;RedKandhari,RedSindhi 0.00321924 0.000160347 20.0766
RedKandhari;Khillar,RedSindhi 0.00244699 0.000167403 14.6173
RedSindhi;Khillar,RedKandhari 0.0108831 0.000318289 34.1924
Estimating f_3 in 35 blocks of size 1000
total_nsnp 34589 nsnp 35684
Khillar;RedKandhari,Sahiwal 0.00325323 0.00015657 20.7782
RedKandhari;Khillar,Sahiwal 0.002413 0.000147363 16.3745
Sahiwal;Khillar,RedKandhari 0.00414096 0.000129227 32.0441
Estimating f_3 in 35 blocks of size 1000
total_nsnp 34589 nsnp 35684
Khillar;RedKandhari,Tharparkar 0.00336021 0.000167302 20.0847
RedKandhari;Khillar,Tharparkar 0.00230601 0.000126674 18.2044
Tharparkar;Khillar,RedKandhari 0.00402106 0.000166157 24.2004
Estimating f_3 in 35 blocks of size 1000
total_nsnp 34589 nsnp 35684
Khillar;MalnadGidda,Ongole 0.00273431 0.00012209 22.3958
MalnadGidda;Khillar,Ongole 0.00288546 0.000186679 15.4568
Ongole;Khillar,MalnadGidda 0.00178875 0.000122843 14.5613
Estimating f_3 in 35 blocks of size 1000
total_nsnp 34589 nsnp 35684
Khillar;MalnadGidda,RedSindhi 0.00291869 0.00016129 18.096
MalnadGidda;Khillar,RedSindhi 0.00270108 0.000267478 10.0983
RedSindhi;Khillar,MalnadGidda 0.0111836 0.000365298 30.6151
Estimating f_3 in 35 blocks of size 1000
total_nsnp 34589 nsnp 35684
Khillar;MalnadGidda,Sahiwal 0.0029452 0.000162138 18.1648
MalnadGidda;Khillar,Sahiwal 0.00267457 0.000175574 15.2333
Sahiwal;Khillar,MalnadGidda 0.00444899 0.000131568 33.8151
Estimating f_3 in 35 blocks of size 1000
total_nsnp 34589 nsnp 35684
Khillar;MalnadGidda,Tharparkar 0.00295929 0.000139668 21.188
MalnadGidda;Khillar,Tharparkar 0.00266048 0.000187322 14.2027
Tharparkar;Khillar,MalnadGidda 0.00442197 0.000186949 23.6534
Estimating f_3 in 35 blocks of size 1000
total_nsnp 34589 nsnp 35684
Khillar;Ongole,RedSindhi 0.00287732 0.000125906 22.8529
Ongole;Khillar,RedSindhi 0.00164574 0.000133517 12.326
RedSindhi;Khillar,Ongole 0.011225 0.000332569 33.7523
Estimating f_3 in 35 blocks of size 1000
total_nsnp 34589 nsnp 35684
Khillar;Ongole,Sahiwal 0.00301318 0.000127087 23.7096
Ongole;Khillar,Sahiwal 0.00150987 0.000116605 12.9486
Sahiwal;Khillar,Ongole 0.004381 0.000107784 40.6461
Estimating f_3 in 35 blocks of size 1000
total_nsnp 34589 nsnp 35684
Khillar;Ongole,Tharparkar 0.00293969 0.000119717 24.5554
Ongole;Khillar,Tharparkar 0.00158337 0.000114667 13.8084
Tharparkar;Khillar,Ongole 0.00444158 0.000197859 22.4482
Estimating f_3 in 35 blocks of size 1000
total_nsnp 34589 nsnp 35684
Khillar;RedSindhi,Sahiwal 0.00404449 0.000175699 23.0194
RedSindhi;Khillar,Sahiwal 0.0100578 0.000342203 29.3913
Sahiwal;Khillar,RedSindhi 0.0033497 0.000121291 27.6171
Estimating f_3 in 35 blocks of size 1000
total_nsnp 34589 nsnp 35684
Khillar;RedSindhi,Tharparkar 0.00379953 0.000188836 20.1207
RedSindhi;Khillar,Tharparkar 0.0103028 0.000344201 29.9324
Tharparkar;Khillar,RedSindhi 0.00358174 0.000178744 20.0384
Estimating f_3 in 35 blocks of size 1000
total_nsnp 34589 nsnp 35684
Khillar;Sahiwal,Tharparkar 0.00395349 0.000148615 26.6022
Sahiwal;Khillar,Tharparkar 0.0034407 0.000117256 29.3434
Tharparkar;Khillar,Sahiwal 0.00342778 0.00017983 19.0612
Estimating f_3 in 35 blocks of size 1000
total_nsnp 34589 nsnp 35684
KrishnaValley;RedKandhari,MalnadGidda 0.000325533 0.000126952 2.56422
MalnadGidda;KrishnaValley,RedKandhari 0.00270618 0.000194327 13.9259
RedKandhari;KrishnaValley,MalnadGidda 0.00290172 0.000132239 21.943
Estimating f_3 in 35 blocks of size 1000
total_nsnp 34589 nsnp 35684
KrishnaValley;RedKandhari,Ongole 0.000421784 0.000111828 3.77174
Ongole;KrishnaValley,RedKandhari 0.00169204 9.81236e-05 17.244
RedKandhari;KrishnaValley,Ongole 0.00280546 0.000137497 20.4039
Estimating f_3 in 35 blocks of size 1000
total_nsnp 34589 nsnp 35684
KrishnaValley;RedKandhari,RedSindhi 0.000892832 0.000173676 5.1408
RedKandhari;KrishnaValley,RedSindhi 0.00233442 0.000146329 15.9531
RedSindhi;KrishnaValley,RedKandhari 0.0109956 0.000306719 35.8492
Estimating f_3 in 35 blocks of size 1000
total_nsnp 34589 nsnp 35684
KrishnaValley;RedKandhari,Sahiwal 0.000852071 0.00012082 7.0524
RedKandhari;KrishnaValley,Sahiwal 0.00237518 0.000125411 18.9392
Sahiwal;KrishnaValley,RedKandhari 0.00417878 0.000126795 32.9571
Estimating f_3 in 35 blocks of size 1000
total_nsnp 34589 nsnp 35684
KrishnaValley;RedKandhari,Tharparkar 0.00101397 0.000145347 6.97618
RedKandhari;KrishnaValley,Tharparkar 0.00221328 0.000105269 21.0251
Tharparkar;KrishnaValley,RedKandhari 0.00411379 0.000189018 21.7639
Estimating f_3 in 35 blocks of size 1000
total_nsnp 34589 nsnp 35684
KrishnaValley;MalnadGidda,Ongole 0.000235664 0.000115865 2.03395
MalnadGidda;KrishnaValley,Ongole 0.00279605 0.000182367 15.332
Ongole;KrishnaValley,MalnadGidda 0.00187816 0.00011136 16.8657
Estimating f_3 in 35 blocks of size 1000
total_nsnp 34589 nsnp 35684
KrishnaValley;MalnadGidda,RedSindhi 0.000517746 0.000135302 3.82659
MalnadGidda;KrishnaValley,RedSindhi 0.00251397 0.000259961 9.67059
RedSindhi;KrishnaValley,MalnadGidda 0.0113707 0.000373848 30.4153
Estimating f_3 in 35 blocks of size 1000
total_nsnp 34589 nsnp 35684
KrishnaValley;MalnadGidda,Sahiwal 0.000469508 0.000120381 3.90019
MalnadGidda;KrishnaValley,Sahiwal 0.00256221 0.000172994 14.811
Sahiwal;KrishnaValley,MalnadGidda 0.00456134 0.00012515 36.4469
Estimating f_3 in 35 blocks of size 1000
total_nsnp 34589 nsnp 35684
KrishnaValley;MalnadGidda,Tharparkar 0.00053851 0.000129966 4.14346
MalnadGidda;KrishnaValley,Tharparkar 0.00249321 0.00018166 13.7246
Tharparkar;KrishnaValley,MalnadGidda 0.00458924 0.000206056 22.2718
Estimating f_3 in 35 blocks of size 1000
total_nsnp 34589 nsnp 35684
KrishnaValley;Ongole,RedSindhi 0.00056579 0.000142147 3.98031
Ongole;KrishnaValley,RedSindhi 0.00154804 0.000136614 11.3315
RedSindhi;KrishnaValley,Ongole 0.0113227 0.000327895 34.5314
Estimating f_3 in 35 blocks of size 1000
total_nsnp 34589 nsnp 35684
KrishnaValley;Ongole,Sahiwal 0.000626901 9.68883e-05 6.47035
Ongole;KrishnaValley,Sahiwal 0.00148693 0.000113821 13.0637
Sahiwal;KrishnaValley,Ongole 0.00440395 0.000116886 37.6772
Estimating f_3 in 35 blocks of size 1000
total_nsnp 34589 nsnp 35684
KrishnaValley;Ongole,Tharparkar 0.000608314 0.000119787 5.07831
Ongole;KrishnaValley,Tharparkar 0.00150551 9.95701e-05 15.1201
Tharparkar;KrishnaValley,Ongole 0.00451944 0.000193119 23.4024
Estimating f_3 in 35 blocks of size 1000
total_nsnp 34589 nsnp 35684
KrishnaValley;RedSindhi,Sahiwal 0.0017559 0.000141934 12.3713
RedSindhi;KrishnaValley,Sahiwal 0.0101326 0.000334442 30.297
Sahiwal;KrishnaValley,RedSindhi 0.00327495 0.000115761 28.2906
Estimating f_3 in 35 blocks of size 1000
total_nsnp 34589 nsnp 35684
KrishnaValley;RedSindhi,Tharparkar 0.00156585 0.000170163 9.20209
RedSindhi;KrishnaValley,Tharparkar 0.0103226 0.00033908 30.443
Tharparkar;KrishnaValley,RedSindhi 0.0035619 0.000196095 18.1641
Estimating f_3 in 35 blocks of size 1000
total_nsnp 34589 nsnp 35684
KrishnaValley;Sahiwal,Tharparkar 0.00164506 0.000131534 12.5067
Sahiwal;KrishnaValley,Tharparkar 0.00338579 0.000108384 31.2388
Tharparkar;KrishnaValley,Sahiwal 0.00348269 0.000186069 18.7171
Estimating f_3 in 35 blocks of size 1000
total_nsnp 34589 nsnp 35684
MalnadGidda;RedKandhari,Ongole 0.00289231 0.00018756 15.4207
Ongole;RedKandhari,MalnadGidda 0.00178191 0.000121191 14.7033
RedKandhari;MalnadGidda,Ongole 0.00271559 0.000134335 20.2151
Estimating f_3 in 35 blocks of size 1000
total_nsnp 34589 nsnp 35684
MalnadGidda;RedKandhari,RedSindhi 0.00308127 0.00027675 11.1338
RedKandhari;MalnadGidda,RedSindhi 0.00252663 0.000145457 17.3703
RedSindhi;RedKandhari,MalnadGidda 0.0108034 0.000339196 31.85
Estimating f_3 in 35 blocks of size 1000
total_nsnp 34589 nsnp 35684
MalnadGidda;RedKandhari,Sahiwal 0.00308875 0.000175541 17.5956
RedKandhari;MalnadGidda,Sahiwal 0.00251915 0.000138029 18.2509
Sahiwal;RedKandhari,MalnadGidda 0.00403481 0.000125586 32.1278
Estimating f_3 in 35 blocks of size 1000
total_nsnp 34589 nsnp 35684
MalnadGidda;RedKandhari,Tharparkar 0.00318164 0.000212864 14.9469
RedKandhari;MalnadGidda,Tharparkar 0.00242626 0.000118084 20.5469
Tharparkar;RedKandhari,MalnadGidda 0.00390081 0.000180352 21.6289
Estimating f_3 in 35 blocks of size 1000
total_nsnp 34589 nsnp 35684
Ongole;RedKandhari,RedSindhi 0.00201908 0.000134675 14.9922
RedKandhari;Ongole,RedSindhi 0.00247842 0.000125632 19.7276
RedSindhi;RedKandhari,Ongole 0.0108516 0.000306397 35.4169
Estimating f_3 in 35 blocks of size 1000
total_nsnp 34589 nsnp 35684
Ongole;RedKandhari,Sahiwal 0.00191721 0.000118337 16.2013
RedKandhari;Ongole,Sahiwal 0.00258029 0.00012082 21.3564
Sahiwal;RedKandhari,Ongole 0.00397367 0.000105869 37.5338
Estimating f_3 in 35 blocks of size 1000
total_nsnp 34589 nsnp 35684
Ongole;RedKandhari,Tharparkar 0.00209769 0.000122933 17.0637
RedKandhari;Ongole,Tharparkar 0.00239981 0.000111213 21.5786
Tharparkar;RedKandhari,Ongole 0.00392726 0.000176099 22.3014
Estimating f_3 in 35 blocks of size 1000
total_nsnp 34589 nsnp 35684
RedKandhari;RedSindhi,Sahiwal 0.00323825 0.000151089 21.4327
RedSindhi;RedKandhari,Sahiwal 0.0100918 0.000314796 32.0582
Sahiwal;RedKandhari,RedSindhi 0.00331571 0.000128329 25.8377
Estimating f_3 in 35 blocks of size 1000
total_nsnp 34589 nsnp 35684
RedKandhari;RedSindhi,Tharparkar 0.0028863 0.000146498 19.7019
RedSindhi;RedKandhari,Tharparkar 0.0104437 0.000319529 32.6848
Tharparkar;RedKandhari,RedSindhi 0.00344076 0.000208864 16.4737
Estimating f_3 in 35 blocks of size 1000
total_nsnp 34589 nsnp 35684
RedKandhari;Sahiwal,Tharparkar 0.00300627 0.000111629 26.9309
Sahiwal;RedKandhari,Tharparkar 0.00354768 0.000124011 28.6078
Tharparkar;RedKandhari,Sahiwal 0.0033208 0.000173111 19.183
Estimating f_3 in 35 blocks of size 1000
total_nsnp 34589 nsnp 35684
MalnadGidda;Ongole,RedSindhi 0.0028441 0.000238174 11.9413
Ongole;MalnadGidda,RedSindhi 0.00183012 0.000166486 10.9926
RedSindhi;MalnadGidda,Ongole 0.0110406 0.000369596 29.8721
Estimating f_3 in 35 blocks of size 1000
total_nsnp 34589 nsnp 35684
MalnadGidda;Ongole,Sahiwal 0.00295345 0.000143449 20.5889
Ongole;MalnadGidda,Sahiwal 0.00172077 0.000137041 12.5566
Sahiwal;MalnadGidda,Ongole 0.00417011 0.00012982 32.1222
Estimating f_3 in 35 blocks of size 1000
total_nsnp 34589 nsnp 35684
MalnadGidda;Ongole,Tharparkar 0.00286586 0.000172856 16.5795
Ongole;MalnadGidda,Tharparkar 0.00180836 0.00012842 14.0816
Tharparkar;MalnadGidda,Ongole 0.00421659 0.000187566 22.4806
Estimating f_3 in 35 blocks of size 1000
total_nsnp 34589 nsnp 35684
MalnadGidda;RedSindhi,Sahiwal 0.00380036 0.000243981 15.5765
RedSindhi;MalnadGidda,Sahiwal 0.0100843 0.000375212 26.8764
Sahiwal;MalnadGidda,RedSindhi 0.00332319 0.000155567 21.3617
Estimating f_3 in 35 blocks of size 1000
total_nsnp 34589 nsnp 35684
MalnadGidda;RedSindhi,Tharparkar 0.00354132 0.00024716 14.328
RedSindhi;MalnadGidda,Tharparkar 0.0103434 0.000371072 27.8743
Tharparkar;MalnadGidda,RedSindhi 0.00354113 0.000212595 16.6567
Estimating f_3 in 35 blocks of size 1000
total_nsnp 34589 nsnp 35684
MalnadGidda;Sahiwal,Tharparkar 0.00366876 0.000166804 21.9945
Sahiwal;MalnadGidda,Tharparkar 0.00345479 0.00011519 29.9922
Tharparkar;MalnadGidda,Sahiwal 0.00341369 0.000173769 19.645
Estimating f_3 in 35 blocks of size 1000
total_nsnp 34589 nsnp 35684
Ongole;RedSindhi,Sahiwal 0.00267704 0.000148001 18.088
RedSindhi;Ongole,Sahiwal 0.0101937 0.000320787 31.7771
Sahiwal;Ongole,RedSindhi 0.00321384 0.000110184 29.1679
Estimating f_3 in 35 blocks of size 1000
total_nsnp 34589 nsnp 35684
Ongole;RedSindhi,Tharparkar 0.00250558 0.000162999 15.3717
RedSindhi;Ongole,Tharparkar 0.0103651 0.000333664 31.0646
Tharparkar;Ongole,RedSindhi 0.00351937 0.000178682 19.6963
Estimating f_3 in 35 blocks of size 1000
total_nsnp 34589 nsnp 35684
Ongole;Sahiwal,Tharparkar 0.00252367 0.000130257 19.3746
Sahiwal;Ongole,Tharparkar 0.0033672 0.000113448 29.6806
Tharparkar;Ongole,Sahiwal 0.00350128 0.000164859 21.2379
Estimating f_3 in 35 blocks of size 1000
total_nsnp 34589 nsnp 35684
RedSindhi;Sahiwal,Tharparkar 0.0102118 0.000329308 31.0098
Sahiwal;RedSindhi,Tharparkar 0.00319574 0.000120971 26.4174
Tharparkar;RedSindhi,Sahiwal 0.00367274 0.000166113 22.1099
