# Supplementary material for: Genetic diversity and effective population sizes of thirteen Indian cattle breeds
Source: Genet Sel Evol. 2021 Jun 1;53:47. doi: 10.1186/s12711-021-00640-3 (PMC8170732; doi:10.1186/s12711-021-00640-3)
Supplement: Supplementary file 10 — Additional file 10. f4 statistics from TreeMix for the BAIF indigenous samples. [file 12711_2021_640_MOESM10_ESM.txt]

npop:14 nsnp:35684
Estimating covariance matrix in 35 blocks of size 1000
Estimating f_4 in 35 blocks of size 1000
total_nsnp 34589 nsnp 35684
Dangi,Gaolao;Gir,Hallikar -0.000144543 0.000112125 -1.28912
Dangi,Gir;Gaolao,Hallikar -0.000323092 0.000103476 -3.12238
Dangi,Hallikar;Gaolao,Gir -0.000178549 9.88907e-05 -1.80552
Estimating f_4 in 35 blocks of size 1000
total_nsnp 34589 nsnp 35684
Dangi,Gaolao;Gir,Hariana 0.000171306 9.93069e-05 1.72502
Dangi,Gir;Gaolao,Hariana 0.000758425 0.000102764 7.38029
Dangi,Hariana;Gaolao,Gir 0.000587119 0.000111084 5.28536
Estimating f_4 in 35 blocks of size 1000
total_nsnp 34589 nsnp 35684
Dangi,Gaolao;Gir,Non-descript -0.000813819 9.77904e-05 -8.32207
Dangi,Gir;Gaolao,Non-descript -0.000556238 0.000101029 -5.50574
Dangi,Non-descript;Gaolao,Gir 0.000257581 7.75719e-05 3.32054
Estimating f_4 in 35 blocks of size 1000
total_nsnp 34589 nsnp 35684
Dangi,Gaolao;Gir,Khillar -2.43223e-05 0.000112007 -0.21715
Dangi,Gir;Gaolao,Khillar -6.69877e-05 8.94386e-05 -0.74898
Dangi,Khillar;Gaolao,Gir -4.26654e-05 9.65171e-05 -0.44205
Estimating f_4 in 35 blocks of size 1000
total_nsnp 34589 nsnp 35684
Dangi,Gaolao;Gir,KrishnaValley -9.98921e-05 9.77295e-05 -1.02213
Dangi,Gir;Gaolao,KrishnaValley -0.000197143 7.43083e-05 -2.65304
Dangi,KrishnaValley;Gaolao,Gir -9.72507e-05 0.000102146 -0.952077
Estimating f_4 in 35 blocks of size 1000
total_nsnp 34589 nsnp 35684
Dangi,Gaolao;Gir,RedKandhari 0.000100444 8.87248e-05 1.13208
Dangi,Gir;Gaolao,RedKandhari 0.000650252 9.21241e-05 7.05844
Dangi,RedKandhari;Gaolao,Gir 0.000549808 9.11913e-05 6.02918
Estimating f_4 in 35 blocks of size 1000
total_nsnp 34589 nsnp 35684
Dangi,Gaolao;Gir,MalnadGidda -0.000117101 0.000106203 -1.10261
Dangi,Gir;Gaolao,MalnadGidda -0.000170531 9.49833e-05 -1.79538
Dangi,MalnadGidda;Gaolao,Gir -5.34305e-05 0.000119256 -0.448032
Estimating f_4 in 35 blocks of size 1000
total_nsnp 34589 nsnp 35684
Dangi,Gaolao;Gir,Ongole -1.51382e-05 9.50768e-05 -0.159221
Dangi,Gir;Gaolao,Ongole -8.50838e-05 7.92538e-05 -1.07356
Dangi,Ongole;Gaolao,Gir -6.99456e-05 6.6824e-05 -1.04671
Estimating f_4 in 35 blocks of size 1000
total_nsnp 34589 nsnp 35684
Dangi,Gaolao;Gir,RedSindhi 0.000254798 0.000103987 2.4503
Dangi,Gir;Gaolao,RedSindhi 0.000886646 0.000139413 6.35984
Dangi,RedSindhi;Gaolao,Gir 0.000631847 0.000124488 5.07555
Estimating f_4 in 35 blocks of size 1000
total_nsnp 34589 nsnp 35684
Dangi,Gaolao;Gir,Sahiwal 0.000143748 8.79669e-05 1.63411
Dangi,Gir;Gaolao,Sahiwal 0.000494074 9.1181e-05 5.41861
Dangi,Sahiwal;Gaolao,Gir 0.000350326 9.54903e-05 3.66871
Estimating f_4 in 35 blocks of size 1000
total_nsnp 34589 nsnp 35684
Dangi,Gaolao;Gir,Tharparkar 8.25679e-05 9.00811e-05 0.916595
Dangi,Gir;Gaolao,Tharparkar 0.00085487 8.96486e-05 9.53579
Dangi,Tharparkar;Gaolao,Gir 0.000772302 8.68215e-05 8.89529
Estimating f_4 in 35 blocks of size 1000
total_nsnp 34589 nsnp 35684
Dangi,Gaolao;Hallikar,Hariana 0.000315849 0.000110382 2.86142
Dangi,Hallikar;Gaolao,Hariana 6.78269e-05 7.35293e-05 0.922447
Dangi,Hariana;Gaolao,Hallikar -0.000248022 0.000103986 -2.38515
Estimating f_4 in 35 blocks of size 1000
total_nsnp 34589 nsnp 35684
Dangi,Gaolao;Hallikar,Non-descript -0.000669276 9.06046e-05 -7.38678
Dangi,Hallikar;Gaolao,Non-descript -0.000689925 0.000101837 -6.7748
Dangi,Non-descript;Gaolao,Hallikar -2.06483e-05 9.34171e-05 -0.221034
Estimating f_4 in 35 blocks of size 1000
total_nsnp 34589 nsnp 35684
Dangi,Gaolao;Hallikar,Khillar 0.00012022 9.58449e-05 1.25432
Dangi,Hallikar;Gaolao,Khillar 0.00180814 0.000122317 14.7824
Dangi,Khillar;Gaolao,Hallikar 0.00168792 0.000132998 12.6913
Estimating f_4 in 35 blocks of size 1000
total_nsnp 34589 nsnp 35684
Dangi,Gaolao;Hallikar,KrishnaValley 4.46505e-05 9.07542e-05 0.491994
Dangi,Hallikar;Gaolao,KrishnaValley 0.000718827 7.27539e-05 9.88026
Dangi,KrishnaValley;Gaolao,Hallikar 0.000674177 9.24764e-05 7.29026
Estimating f_4 in 35 blocks of size 1000
total_nsnp 34589 nsnp 35684
Dangi,Gaolao;Hallikar,RedKandhari 0.000244986 0.000112118 2.18507
Dangi,Hallikar;Gaolao,RedKandhari 3.8968e-05 9.02761e-05 0.431653
Dangi,RedKandhari;Gaolao,Hallikar -0.000206019 0.000118382 -1.74028
Estimating f_4 in 35 blocks of size 1000
total_nsnp 34589 nsnp 35684
Dangi,Gaolao;Hallikar,MalnadGidda 2.74417e-05 9.1956e-05 0.298423
Dangi,Hallikar;Gaolao,MalnadGidda 0.000220508 0.000103987 2.12053
Dangi,MalnadGidda;Gaolao,Hallikar 0.000193066 0.000114832 1.68129
Estimating f_4 in 35 blocks of size 1000
total_nsnp 34589 nsnp 35684
Dangi,Gaolao;Hallikar,Ongole 0.000129404 8.54268e-05 1.5148
Dangi,Hallikar;Gaolao,Ongole 0.000281454 6.84151e-05 4.11391
Dangi,Ongole;Gaolao,Hallikar 0.00015205 8.79131e-05 1.72954
Estimating f_4 in 35 blocks of size 1000
total_nsnp 34589 nsnp 35684
Dangi,Gaolao;Hallikar,RedSindhi 0.000399341 0.000128521 3.10721
Dangi,Hallikar;Gaolao,RedSindhi 0.000184527 0.00010026 1.84049
Dangi,RedSindhi;Gaolao,Hallikar -0.000214814 0.000144022 -1.49153
Estimating f_4 in 35 blocks of size 1000
total_nsnp 34589 nsnp 35684
Dangi,Gaolao;Hallikar,Sahiwal 0.000288291 9.37872e-05 3.07388
Dangi,Hallikar;Gaolao,Sahiwal -3.15598e-07 7.90226e-05 -0.00399377
Dangi,Sahiwal;Gaolao,Hallikar -0.000288606 9.21973e-05 -3.13031
Estimating f_4 in 35 blocks of size 1000
total_nsnp 34589 nsnp 35684
Dangi,Gaolao;Hallikar,Tharparkar 0.00022711 9.83984e-05 2.30807
Dangi,Hallikar;Gaolao,Tharparkar -0.000184831 8.14944e-05 -2.26802
Dangi,Tharparkar;Gaolao,Hallikar -0.000411942 0.000112179 -3.67217
Estimating f_4 in 35 blocks of size 1000
total_nsnp 34589 nsnp 35684
Dangi,Gaolao;Hariana,Non-descript -0.000985125 9.50607e-05 -10.3631
Dangi,Hariana;Gaolao,Non-descript -0.000646047 0.000111035 -5.81841
Dangi,Non-descript;Gaolao,Hariana 0.000339079 8.68933e-05 3.90224
Estimating f_4 in 35 blocks of size 1000
total_nsnp 34589 nsnp 35684
Dangi,Gaolao;Hariana,Khillar -0.000195629 0.000118606 -1.64939
Dangi,Hariana;Gaolao,Khillar -0.000173351 0.000106422 -1.62891
Dangi,Khillar;Gaolao,Hariana 2.22777e-05 0.000106136 0.209898
Estimating f_4 in 35 blocks of size 1000
total_nsnp 34589 nsnp 35684
Dangi,Gaolao;Hariana,KrishnaValley -0.000271198 0.000109376 -2.4795
Dangi,Hariana;Gaolao,KrishnaValley -0.000222469 8.59264e-05 -2.58906
Dangi,KrishnaValley;Gaolao,Hariana 4.87296e-05 0.000124295 0.39205
Estimating f_4 in 35 blocks of size 1000
total_nsnp 34589 nsnp 35684
Dangi,Gaolao;Hariana,RedKandhari -7.08624e-05 0.000102358 -0.692299
Dangi,Hariana;Gaolao,RedKandhari 0.000126783 8.25686e-05 1.53549
Dangi,RedKandhari;Gaolao,Hariana 0.000197646 9.2179e-05 2.14415
Estimating f_4 in 35 blocks of size 1000
total_nsnp 34589 nsnp 35684
Dangi,Gaolao;Hariana,MalnadGidda -0.000288407 0.000102825 -2.80484
Dangi,Hariana;Gaolao,MalnadGidda -0.000131147 0.000119339 -1.09895
Dangi,MalnadGidda;Gaolao,Hariana 0.00015726 0.000137174 1.14643
Estimating f_4 in 35 blocks of size 1000
total_nsnp 34589 nsnp 35684
Dangi,Gaolao;Hariana,Ongole -0.000186444 8.47904e-05 -2.19889
Dangi,Hariana;Gaolao,Ongole -0.000104116 8.14302e-05 -1.27859
Dangi,Ongole;Gaolao,Hariana 8.23283e-05 8.10668e-05 1.01556
Estimating f_4 in 35 blocks of size 1000
total_nsnp 34589 nsnp 35684
Dangi,Gaolao;Hariana,RedSindhi 8.34922e-05 0.00011101 0.752113
Dangi,Hariana;Gaolao,RedSindhi 0.000755254 0.000132465 5.70153
Dangi,RedSindhi;Gaolao,Hariana 0.000671762 0.000148814 4.51411
Estimating f_4 in 35 blocks of size 1000
total_nsnp 34589 nsnp 35684
Dangi,Gaolao;Hariana,Sahiwal -2.75584e-05 7.33292e-05 -0.375817
Dangi,Hariana;Gaolao,Sahiwal 0.000723444 0.000101522 7.12601
Dangi,Sahiwal;Gaolao,Hariana 0.000751002 9.56382e-05 7.85254
Estimating f_4 in 35 blocks of size 1000
total_nsnp 34589 nsnp 35684
Dangi,Gaolao;Hariana,Tharparkar -8.87384e-05 7.27033e-05 -1.22056
Dangi,Hariana;Gaolao,Tharparkar 0.000851581 0.000107088 7.95219
Dangi,Tharparkar;Gaolao,Hariana 0.000940319 0.000112475 8.36023
Estimating f_4 in 35 blocks of size 1000
total_nsnp 34589 nsnp 35684
Dangi,Gaolao;Non-descript,Khillar 0.000789497 8.97515e-05 8.79647
Dangi,Khillar;Gaolao,Non-descript -0.000638271 0.000115065 -5.54707
Dangi,Non-descript;Gaolao,Khillar 0.000151226 9.2439e-05 1.63595
Estimating f_4 in 35 blocks of size 1000
total_nsnp 34589 nsnp 35684
Dangi,Gaolao;Non-descript,KrishnaValley 0.000713927 0.000104482 6.83299
Dangi,KrishnaValley;Gaolao,Non-descript -0.000780781 0.000119273 -6.54615
Dangi,Non-descript;Gaolao,KrishnaValley -6.68539e-05 8.09065e-05 -0.826312
Estimating f_4 in 35 blocks of size 1000
total_nsnp 34589 nsnp 35684
Dangi,Gaolao;Non-descript,RedKandhari 0.000914263 8.75819e-05 10.4389
Dangi,Non-descript;Gaolao,RedKandhari 5.58681e-05 6.57456e-05 0.849762
Dangi,RedKandhari;Gaolao,Non-descript -0.000858395 0.000103306 -8.30923
Estimating f_4 in 35 blocks of size 1000
total_nsnp 34589 nsnp 35684
Dangi,Gaolao;Non-descript,MalnadGidda 0.000696718 9.17546e-05 7.59328
Dangi,MalnadGidda;Gaolao,Non-descript -0.000741404 0.000114219 -6.49109
Dangi,Non-descript;Gaolao,MalnadGidda -4.4686e-05 9.0479e-05 -0.493882
Estimating f_4 in 35 blocks of size 1000
total_nsnp 34589 nsnp 35684
Dangi,Gaolao;Non-descript,Ongole 0.000798681 8.13842e-05 9.81371
Dangi,Non-descript;Gaolao,Ongole -3.42811e-05 7.22878e-05 -0.47423
Dangi,Ongole;Gaolao,Non-descript -0.000832962 7.72137e-05 -10.7877
Estimating f_4 in 35 blocks of size 1000
total_nsnp 34589 nsnp 35684
Dangi,Gaolao;Non-descript,RedSindhi 0.00106862 0.000107454 9.9449
Dangi,Non-descript;Gaolao,RedSindhi 0.00112745 0.000119896 9.40359
Dangi,RedSindhi;Gaolao,Non-descript 5.88317e-05 0.000140627 0.418354
Estimating f_4 in 35 blocks of size 1000
total_nsnp 34589 nsnp 35684
Dangi,Gaolao;Non-descript,Sahiwal 0.000957567 9.4359e-05 10.1481
Dangi,Non-descript;Gaolao,Sahiwal 0.000406137 8.19707e-05 4.95466
Dangi,Sahiwal;Gaolao,Non-descript -0.00055143 9.18897e-05 -6.001
Estimating f_4 in 35 blocks of size 1000
total_nsnp 34589 nsnp 35684
Dangi,Gaolao;Non-descript,Tharparkar 0.000896387 8.52884e-05 10.5101
Dangi,Non-descript;Gaolao,Tharparkar 0.000311968 7.91862e-05 3.93968
Dangi,Tharparkar;Gaolao,Non-descript -0.000584419 9.29833e-05 -6.2852
Estimating f_4 in 35 blocks of size 1000
total_nsnp 34589 nsnp 35684
Dangi,Gaolao;Khillar,KrishnaValley -7.55698e-05 0.000107539 -0.702722
Dangi,Khillar;Gaolao,KrishnaValley 0.000629617 9.68891e-05 6.49833
Dangi,KrishnaValley;Gaolao,Khillar 0.000705187 0.000104603 6.74156
Estimating f_4 in 35 blocks of size 1000
total_nsnp 34589 nsnp 35684
Dangi,Gaolao;Khillar,RedKandhari 0.000124766 0.00010758 1.15976
Dangi,Khillar;Gaolao,RedKandhari 7.26248e-06 0.000101397 0.0716241
Dangi,RedKandhari;Gaolao,Khillar -0.000117504 0.000104366 -1.12588
Estimating f_4 in 35 blocks of size 1000
total_nsnp 34589 nsnp 35684
Dangi,Gaolao;Khillar,MalnadGidda -9.27785e-05 0.000104693 -0.886199
Dangi,Khillar;Gaolao,MalnadGidda 0.00013871 0.000107847 1.28617
Dangi,MalnadGidda;Gaolao,Khillar 0.000231488 0.000107849 2.14641
Estimating f_4 in 35 blocks of size 1000
total_nsnp 34589 nsnp 35684
Dangi,Gaolao;Khillar,Ongole 9.1841e-06 9.93407e-05 0.0924505
Dangi,Khillar;Gaolao,Ongole 0.000156728 9.40317e-05 1.66676
Dangi,Ongole;Gaolao,Khillar 0.000147544 8.18223e-05 1.80322
Estimating f_4 in 35 blocks of size 1000
total_nsnp 34589 nsnp 35684
Dangi,Gaolao;Khillar,RedSindhi 0.000279121 0.000124415 2.24347
Dangi,Khillar;Gaolao,RedSindhi 0.000151895 0.000114959 1.3213
Dangi,RedSindhi;Gaolao,Khillar -0.000127226 0.000144787 -0.878709
Estimating f_4 in 35 blocks of size 1000
total_nsnp 34589 nsnp 35684
Dangi,Gaolao;Khillar,Sahiwal 0.00016807 0.000109321 1.5374
Dangi,Khillar;Gaolao,Sahiwal -6.97979e-05 0.000102243 -0.682663
Dangi,Sahiwal;Gaolao,Khillar -0.000237868 8.35559e-05 -2.84681
Estimating f_4 in 35 blocks of size 1000
total_nsnp 34589 nsnp 35684
Dangi,Gaolao;Khillar,Tharparkar 0.00010689 0.000112791 0.947681
Dangi,Khillar;Gaolao,Tharparkar -8.4949e-05 9.12773e-05 -0.930669
Dangi,Tharparkar;Gaolao,Khillar -0.000191839 0.000100917 -1.90097
Estimating f_4 in 35 blocks of size 1000
total_nsnp 34589 nsnp 35684
Dangi,Gaolao;KrishnaValley,RedKandhari 0.000200336 0.000107782 1.85872
Dangi,KrishnaValley;Gaolao,RedKandhari 2.11537e-05 0.000101284 0.208857
Dangi,RedKandhari;Gaolao,KrishnaValley -0.000179182 9.52096e-05 -1.88198
Estimating f_4 in 35 blocks of size 1000
total_nsnp 34589 nsnp 35684
Dangi,Gaolao;KrishnaValley,MalnadGidda -1.72088e-05 8.29802e-05 -0.207384
Dangi,KrishnaValley;Gaolao,MalnadGidda 0.000227138 0.000116643 1.9473
Dangi,MalnadGidda;Gaolao,KrishnaValley 0.000244347 9.09877e-05 2.6855
Estimating f_4 in 35 blocks of size 1000
total_nsnp 34589 nsnp 35684
Dangi,Gaolao;KrishnaValley,Ongole 8.47539e-05 9.105e-05 0.93085
Dangi,KrishnaValley;Gaolao,Ongole 0.000155747 8.51539e-05 1.829
Dangi,Ongole;Gaolao,KrishnaValley 7.0993e-05 6.61522e-05 1.07318
Estimating f_4 in 35 blocks of size 1000
total_nsnp 34589 nsnp 35684
Dangi,Gaolao;KrishnaValley,RedSindhi 0.000354691 0.000121551 2.91804
Dangi,KrishnaValley;Gaolao,RedSindhi 5.32146e-05 0.000118039 0.450823
Dangi,RedSindhi;Gaolao,KrishnaValley -0.000301476 0.000136484 -2.20887
Estimating f_4 in 35 blocks of size 1000
total_nsnp 34589 nsnp 35684
Dangi,Gaolao;KrishnaValley,Sahiwal 0.00024364 9.77396e-05 2.49275
Dangi,KrishnaValley;Gaolao,Sahiwal -9.37273e-05 0.000108769 -0.861708
Dangi,Sahiwal;Gaolao,KrishnaValley -0.000337367 8.72048e-05 -3.86868
Estimating f_4 in 35 blocks of size 1000
total_nsnp 34589 nsnp 35684
Dangi,Gaolao;KrishnaValley,Tharparkar 0.00018246 9.06608e-05 2.01256
Dangi,KrishnaValley;Gaolao,Tharparkar -0.000163789 0.000102433 -1.59898
Dangi,Tharparkar;Gaolao,KrishnaValley -0.000346249 9.41833e-05 -3.67633
Estimating f_4 in 35 blocks of size 1000
total_nsnp 34589 nsnp 35684
Dangi,Gaolao;RedKandhari,MalnadGidda -0.000217545 0.000101775 -2.1375
Dangi,MalnadGidda;Gaolao,RedKandhari 6.43975e-05 0.000126235 0.510139
Dangi,RedKandhari;Gaolao,MalnadGidda -0.000153147 0.000126433 -1.21129
Estimating f_4 in 35 blocks of size 1000
total_nsnp 34589 nsnp 35684
Dangi,Gaolao;RedKandhari,Ongole -0.000115582 9.50716e-05 -1.21574
Dangi,Ongole;Gaolao,RedKandhari -1.27052e-05 8.94476e-05 -0.14204
Dangi,RedKandhari;Gaolao,Ongole -0.000128287 0.000102232 -1.25486
Estimating f_4 in 35 blocks of size 1000
total_nsnp 34589 nsnp 35684
Dangi,Gaolao;RedKandhari,RedSindhi 0.000154355 0.000125843 1.22656
Dangi,RedKandhari;Gaolao,RedSindhi 0.000240228 0.000113896 2.10919
Dangi,RedSindhi;Gaolao,RedKandhari 8.58737e-05 0.000140082 0.613025
Estimating f_4 in 35 blocks of size 1000
total_nsnp 34589 nsnp 35684
Dangi,Gaolao;RedKandhari,Sahiwal 4.3304e-05 9.84337e-05 0.439931
Dangi,RedKandhari;Gaolao,Sahiwal 5.25258e-05 8.95173e-05 0.586767
Dangi,Sahiwal;Gaolao,RedKandhari 9.22178e-06 8.4205e-05 0.109516
Estimating f_4 in 35 blocks of size 1000
total_nsnp 34589 nsnp 35684
Dangi,Gaolao;RedKandhari,Tharparkar -1.7876e-05 9.72622e-05 -0.183792
Dangi,RedKandhari;Gaolao,Tharparkar 0.000144358 8.73649e-05 1.65236
Dangi,Tharparkar;Gaolao,RedKandhari 0.000162234 8.57069e-05 1.8929
Estimating f_4 in 35 blocks of size 1000
total_nsnp 34589 nsnp 35684
Dangi,Gaolao;MalnadGidda,Ongole 0.000101963 7.36368e-05 1.38467
Dangi,MalnadGidda;Gaolao,Ongole 0.000109122 8.59064e-05 1.27024
Dangi,Ongole;Gaolao,MalnadGidda 7.15906e-06 7.25789e-05 0.0986383
Estimating f_4 in 35 blocks of size 1000
total_nsnp 34589 nsnp 35684
Dangi,Gaolao;MalnadGidda,RedSindhi 0.000371899 0.000110379 3.36929
Dangi,MalnadGidda;Gaolao,RedSindhi 0.000288671 0.000142005 2.03282
Dangi,RedSindhi;Gaolao,MalnadGidda -8.3228e-05 0.000173385 -0.480019
Estimating f_4 in 35 blocks of size 1000
total_nsnp 34589 nsnp 35684
Dangi,Gaolao;MalnadGidda,Sahiwal 0.000260849 0.000100907 2.58504
Dangi,MalnadGidda;Gaolao,Sahiwal 9.34921e-05 0.000102798 0.909471
Dangi,Sahiwal;Gaolao,MalnadGidda -0.000167357 9.81528e-05 -1.70506
Estimating f_4 in 35 blocks of size 1000
total_nsnp 34589 nsnp 35684
Dangi,Gaolao;MalnadGidda,Tharparkar 0.000199669 9.15978e-05 2.17984
Dangi,MalnadGidda;Gaolao,Tharparkar 9.24323e-05 0.000117152 0.788991
Dangi,Tharparkar;Gaolao,MalnadGidda -0.000107236 0.000109646 -0.978028
Estimating f_4 in 35 blocks of size 1000
total_nsnp 34589 nsnp 35684
Dangi,Gaolao;Ongole,RedSindhi 0.000269937 9.96044e-05 2.71009
Dangi,Ongole;Gaolao,RedSindhi 0.000163361 7.49136e-05 2.18066
Dangi,RedSindhi;Gaolao,Ongole -0.000106575 0.000112939 -0.943651
Estimating f_4 in 35 blocks of size 1000
total_nsnp 34589 nsnp 35684
Dangi,Gaolao;Ongole,Sahiwal 0.000158886 8.65239e-05 1.83633
Dangi,Ongole;Gaolao,Sahiwal 7.75307e-05 6.72327e-05 1.15317
Dangi,Sahiwal;Gaolao,Ongole -8.13555e-05 8.62502e-05 -0.94325
Estimating f_4 in 35 blocks of size 1000
total_nsnp 34589 nsnp 35684
Dangi,Gaolao;Ongole,Tharparkar 9.77061e-05 7.61263e-05 1.28347
Dangi,Ongole;Gaolao,Tharparkar -1.1118e-05 6.73671e-05 -0.165036
Dangi,Tharparkar;Gaolao,Ongole -0.000108824 7.81227e-05 -1.39299
Estimating f_4 in 35 blocks of size 1000
total_nsnp 34589 nsnp 35684
Dangi,Gaolao;RedSindhi,Sahiwal -0.000111051 0.000101475 -1.09436
Dangi,RedSindhi;Gaolao,Sahiwal 0.000834062 0.000122681 6.79863
Dangi,Sahiwal;Gaolao,RedSindhi 0.000945113 0.000121998 7.74693
Estimating f_4 in 35 blocks of size 1000
total_nsnp 34589 nsnp 35684
Dangi,Gaolao;RedSindhi,Tharparkar -0.000172231 9.09206e-05 -1.8943
Dangi,RedSindhi;Gaolao,Tharparkar 0.000573954 0.000152525 3.76301
Dangi,Tharparkar;Gaolao,RedSindhi 0.000746184 0.000133078 5.60712
Estimating f_4 in 35 blocks of size 1000
total_nsnp 34589 nsnp 35684
Dangi,Gaolao;Sahiwal,Tharparkar -6.118e-05 8.33756e-05 -0.733788
Dangi,Sahiwal;Gaolao,Tharparkar 0.000617271 0.000107349 5.75012
Dangi,Tharparkar;Gaolao,Sahiwal 0.000678451 9.39858e-05 7.21865
Estimating f_4 in 35 blocks of size 1000
total_nsnp 34589 nsnp 35684
Dangi,Gir;Hallikar,Hariana 0.00108152 0.00011462 9.43567
Dangi,Hallikar;Gir,Hariana 0.000246376 0.000102125 2.41249
Dangi,Hariana;Gir,Hallikar -0.000835141 0.000132677 -6.29452
Estimating f_4 in 35 blocks of size 1000
total_nsnp 34589 nsnp 35684
Dangi,Gir;Hallikar,Non-descript -0.000233146 9.19685e-05 -2.53507
Dangi,Hallikar;Gir,Non-descript -0.000511376 8.75838e-05 -5.8387
Dangi,Non-descript;Gir,Hallikar -0.000278229 9.13556e-05 -3.04556
Estimating f_4 in 35 blocks of size 1000
total_nsnp 34589 nsnp 35684
Dangi,Gir;Hallikar,Khillar 0.000256104 7.6575e-05 3.34448
Dangi,Hallikar;Gir,Khillar 0.00198669 0.000117799 16.8651
Dangi,Khillar;Gir,Hallikar 0.00173058 0.000121467 14.2473
Estimating f_4 in 35 blocks of size 1000
total_nsnp 34589 nsnp 35684
Dangi,Gir;Hallikar,KrishnaValley 0.000125949 8.55559e-05 1.47212
Dangi,Hallikar;Gir,KrishnaValley 0.000897376 8.66812e-05 10.3526
Dangi,KrishnaValley;Gir,Hallikar 0.000771427 9.4506e-05 8.16274
Estimating f_4 in 35 blocks of size 1000
total_nsnp 34589 nsnp 35684
Dangi,Gir;Hallikar,RedKandhari 0.000973344 0.000107647 9.04197
Dangi,Hallikar;Gir,RedKandhari 0.000217517 8.55291e-05 2.54319
Dangi,RedKandhari;Gir,Hallikar -0.000755827 0.000112189 -6.73709
Estimating f_4 in 35 blocks of size 1000
total_nsnp 34589 nsnp 35684
Dangi,Gir;Hallikar,MalnadGidda 0.00015256 9.31303e-05 1.63814
Dangi,Hallikar;Gir,MalnadGidda 0.000399057 8.82873e-05 4.51998
Dangi,MalnadGidda;Gir,Hallikar 0.000246496 0.000122163 2.01776
Estimating f_4 in 35 blocks of size 1000
total_nsnp 34589 nsnp 35684
Dangi,Gir;Hallikar,Ongole 0.000238008 8.76902e-05 2.71419
Dangi,Hallikar;Gir,Ongole 0.000460003 0.00010363 4.43891
Dangi,Ongole;Gir,Hallikar 0.000221995 0.000108065 2.05427
Estimating f_4 in 35 blocks of size 1000
total_nsnp 34589 nsnp 35684
Dangi,Gir;Hallikar,RedSindhi 0.00120974 0.000164319 7.36215
Dangi,Hallikar;Gir,RedSindhi 0.000363076 0.000118415 3.06612
Dangi,RedSindhi;Gir,Hallikar -0.000846661 0.000157245 -5.38434
Estimating f_4 in 35 blocks of size 1000
total_nsnp 34589 nsnp 35684
Dangi,Gir;Hallikar,Sahiwal 0.000817165 0.000118055 6.92189
Dangi,Hallikar;Gir,Sahiwal 0.000178233 8.73058e-05 2.04148
Dangi,Sahiwal;Gir,Hallikar -0.000638932 0.000109367 -5.84209
Estimating f_4 in 35 blocks of size 1000
total_nsnp 34589 nsnp 35684
Dangi,Gir;Hallikar,Tharparkar 0.00117796 0.000112999 10.4245
Dangi,Hallikar;Gir,Tharparkar -6.28216e-06 7.96843e-05 -0.0788381
Dangi,Tharparkar;Gir,Hallikar -0.00118424 0.00010434 -11.3499
Estimating f_4 in 35 blocks of size 1000
total_nsnp 34589 nsnp 35684
Dangi,Gir;Hariana,Non-descript -0.00131466 0.000111026 -11.841
Dangi,Hariana;Gir,Non-descript -0.00123317 0.000108186 -11.3986
Dangi,Non-descript;Gir,Hariana 8.14977e-05 8.38447e-05 0.972008
Estimating f_4 in 35 blocks of size 1000
total_nsnp 34589 nsnp 35684
Dangi,Gir;Hariana,Khillar -0.000825413 0.000104247 -7.91787
Dangi,Hariana;Gir,Khillar -0.00076047 0.000119041 -6.38831
Dangi,Khillar;Gir,Hariana 6.4943e-05 0.000102643 0.632711
Estimating f_4 in 35 blocks of size 1000
total_nsnp 34589 nsnp 35684
Dangi,Gir;Hariana,KrishnaValley -0.000955568 0.00010592 -9.02162
Dangi,Hariana;Gir,KrishnaValley -0.000809588 0.000108273 -7.4773
Dangi,KrishnaValley;Gir,Hariana 0.00014598 8.67301e-05 1.68316
Estimating f_4 in 35 blocks of size 1000
total_nsnp 34589 nsnp 35684
Dangi,Gir;Hariana,RedKandhari -0.000108173 0.000106481 -1.01589
Dangi,Hariana;Gir,RedKandhari -0.000460336 0.000100981 -4.55864
Dangi,RedKandhari;Gir,Hariana -0.000352162 8.13308e-05 -4.33
Estimating f_4 in 35 blocks of size 1000
total_nsnp 34589 nsnp 35684
Dangi,Gir;Hariana,MalnadGidda -0.000928957 0.000118221 -7.85781
Dangi,Hariana;Gir,MalnadGidda -0.000718266 0.00012651 -5.67754
Dangi,MalnadGidda;Gir,Hariana 0.000210691 0.000118672 1.77541
Estimating f_4 in 35 blocks of size 1000
total_nsnp 34589 nsnp 35684
Dangi,Gir;Hariana,Ongole -0.000843509 0.000101029 -8.34919
Dangi,Hariana;Gir,Ongole -0.000691235 0.000109194 -6.33032
Dangi,Ongole;Gir,Hariana 0.000152274 8.07275e-05 1.88627
Estimating f_4 in 35 blocks of size 1000
total_nsnp 34589 nsnp 35684
Dangi,Gir;Hariana,RedSindhi 0.000128221 0.000120464 1.06439
Dangi,Hariana;Gir,RedSindhi 0.000168135 0.00015872 1.05932
Dangi,RedSindhi;Gir,Hariana 3.99142e-05 0.000122601 0.325563
Estimating f_4 in 35 blocks of size 1000
total_nsnp 34589 nsnp 35684
Dangi,Gir;Hariana,Sahiwal -0.000264351 0.000100203 -2.63816
Dangi,Hariana;Gir,Sahiwal 0.000136325 0.000113618 1.19986
Dangi,Sahiwal;Gir,Hariana 0.000400676 7.39156e-05 5.42073
Estimating f_4 in 35 blocks of size 1000
total_nsnp 34589 nsnp 35684
Dangi,Gir;Hariana,Tharparkar 9.6445e-05 9.09878e-05 1.05998
Dangi,Hariana;Gir,Tharparkar 0.000264462 0.000113847 2.32295
Dangi,Tharparkar;Gir,Hariana 0.000168017 9.76079e-05 1.72134
Estimating f_4 in 35 blocks of size 1000
total_nsnp 34589 nsnp 35684
Dangi,Gir;Non-descript,Khillar 0.00048925 9.72737e-05 5.02963
Dangi,Khillar;Gir,Non-descript -0.000595605 0.000100949 -5.90006
Dangi,Non-descript;Gir,Khillar -0.000106355 8.54677e-05 -1.24439
Estimating f_4 in 35 blocks of size 1000
total_nsnp 34589 nsnp 35684
Dangi,Gir;Non-descript,KrishnaValley 0.000359095 9.54952e-05 3.76035
Dangi,KrishnaValley;Gir,Non-descript -0.00068353 9.15142e-05 -7.46911
Dangi,Non-descript;Gir,KrishnaValley -0.000324435 7.14211e-05 -4.54256
Estimating f_4 in 35 blocks of size 1000
total_nsnp 34589 nsnp 35684
Dangi,Gir;Non-descript,RedKandhari 0.00120649 0.000117524 10.2659
Dangi,Non-descript;Gir,RedKandhari -0.000201713 9.1626e-05 -2.20148
Dangi,RedKandhari;Gir,Non-descript -0.0014082 9.3517e-05 -15.0582
Estimating f_4 in 35 blocks of size 1000
total_nsnp 34589 nsnp 35684
Dangi,Gir;Non-descript,MalnadGidda 0.000385707 0.000117246 3.28971
Dangi,MalnadGidda;Gir,Non-descript -0.000687973 0.000131453 -5.23362
Dangi,Non-descript;Gir,MalnadGidda -0.000302267 9.01191e-05 -3.35408
Estimating f_4 in 35 blocks of size 1000
total_nsnp 34589 nsnp 35684
Dangi,Gir;Non-descript,Ongole 0.000471154 8.14068e-05 5.78765
Dangi,Non-descript;Gir,Ongole -0.000291862 7.45515e-05 -3.9149
Dangi,Ongole;Gir,Non-descript -0.000763016 8.63162e-05 -8.83978
Estimating f_4 in 35 blocks of size 1000
total_nsnp 34589 nsnp 35684
Dangi,Gir;Non-descript,RedSindhi 0.00144288 0.0001295 11.142
Dangi,Non-descript;Gir,RedSindhi 0.000869868 0.000111434 7.80612
Dangi,RedSindhi;Gir,Non-descript -0.000573016 0.000137664 -4.16243
Estimating f_4 in 35 blocks of size 1000
total_nsnp 34589 nsnp 35684
Dangi,Gir;Non-descript,Sahiwal 0.00105031 0.000104838 10.0184
Dangi,Non-descript;Gir,Sahiwal 0.000148556 7.72057e-05 1.92416
Dangi,Sahiwal;Gir,Non-descript -0.000901756 9.11575e-05 -9.89228
Estimating f_4 in 35 blocks of size 1000
total_nsnp 34589 nsnp 35684
Dangi,Gir;Non-descript,Tharparkar 0.00141111 0.000104555 13.4963
Dangi,Non-descript;Gir,Tharparkar 5.43874e-05 7.26407e-05 0.748718
Dangi,Tharparkar;Gir,Non-descript -0.00135672 8.8932e-05 -15.2557
Estimating f_4 in 35 blocks of size 1000
total_nsnp 34589 nsnp 35684
Dangi,Gir;Khillar,KrishnaValley -0.000130155 8.513e-05 -1.5289
Dangi,Khillar;Gir,KrishnaValley 0.000672282 0.000103435 6.49954
Dangi,KrishnaValley;Gir,Khillar 0.000802438 0.000107108 7.49183
Estimating f_4 in 35 blocks of size 1000
total_nsnp 34589 nsnp 35684
Dangi,Gir;Khillar,RedKandhari 0.00071724 8.92654e-05 8.03491
Dangi,Khillar;Gir,RedKandhari 4.99279e-05 8.93472e-05 0.558807
Dangi,RedKandhari;Gir,Khillar -0.000667312 9.82234e-05 -6.79382
Estimating f_4 in 35 blocks of size 1000
total_nsnp 34589 nsnp 35684
Dangi,Gir;Khillar,MalnadGidda -0.000103544 9.17695e-05 -1.1283
Dangi,Khillar;Gir,MalnadGidda 0.000181375 9.23061e-05 1.96493
Dangi,MalnadGidda;Gir,Khillar 0.000284919 0.00010474 2.72026
Estimating f_4 in 35 blocks of size 1000
total_nsnp 34589 nsnp 35684
Dangi,Gir;Khillar,Ongole -1.80961e-05 9.1014e-05 -0.198828
Dangi,Khillar;Gir,Ongole 0.000199393 0.000102634 1.94275
Dangi,Ongole;Gir,Khillar 0.000217489 8.71548e-05 2.49544
Estimating f_4 in 35 blocks of size 1000
total_nsnp 34589 nsnp 35684
Dangi,Gir;Khillar,RedSindhi 0.000953633 0.000154887 6.15697
Dangi,Khillar;Gir,RedSindhi 0.000194561 9.39912e-05 2.06999
Dangi,RedSindhi;Gir,Khillar -0.000759073 0.000149352 -5.08245
Estimating f_4 in 35 blocks of size 1000
total_nsnp 34589 nsnp 35684
Dangi,Gir;Khillar,Sahiwal 0.000561062 0.000110338 5.08493
Dangi,Khillar;Gir,Sahiwal -2.71325e-05 8.37286e-05 -0.324053
Dangi,Sahiwal;Gir,Khillar -0.000588194 0.000104286 -5.64018
Estimating f_4 in 35 blocks of size 1000
total_nsnp 34589 nsnp 35684
Dangi,Gir;Khillar,Tharparkar 0.000921858 0.000106765 8.63449
Dangi,Khillar;Gir,Tharparkar -4.22836e-05 8.58716e-05 -0.492405
Dangi,Tharparkar;Gir,Khillar -0.000964141 9.81349e-05 -9.82465
Estimating f_4 in 35 blocks of size 1000
total_nsnp 34589 nsnp 35684
Dangi,Gir;KrishnaValley,RedKandhari 0.000847395 9.71066e-05 8.72644
Dangi,KrishnaValley;Gir,RedKandhari 0.000118404 7.63367e-05 1.55108
Dangi,RedKandhari;Gir,KrishnaValley -0.00072899 9.77573e-05 -7.45715
Estimating f_4 in 35 blocks of size 1000
total_nsnp 34589 nsnp 35684
Dangi,Gir;KrishnaValley,MalnadGidda 2.66114e-05 8.20697e-05 0.324254
Dangi,KrishnaValley;Gir,MalnadGidda 0.000324389 9.96823e-05 3.25423
Dangi,MalnadGidda;Gir,KrishnaValley 0.000297778 0.000109943 2.70846
Estimating f_4 in 35 blocks of size 1000
total_nsnp 34589 nsnp 35684
Dangi,Gir;KrishnaValley,Ongole 0.000112059 9.12112e-05 1.22857
Dangi,KrishnaValley;Gir,Ongole 0.000252998 8.79795e-05 2.87564
Dangi,Ongole;Gir,KrishnaValley 0.000140939 7.69192e-05 1.83229
Estimating f_4 in 35 blocks of size 1000
total_nsnp 34589 nsnp 35684
Dangi,Gir;KrishnaValley,RedSindhi 0.00108379 0.000151241 7.16596
Dangi,KrishnaValley;Gir,RedSindhi 0.000150465 9.32607e-05 1.61338
Dangi,RedSindhi;Gir,KrishnaValley -0.000933323 0.000143915 -6.48524
Estimating f_4 in 35 blocks of size 1000
total_nsnp 34589 nsnp 35684
Dangi,Gir;KrishnaValley,Sahiwal 0.000691217 9.41601e-05 7.34086
Dangi,KrishnaValley;Gir,Sahiwal 3.52344e-06 8.23521e-05 0.0427851
Dangi,Sahiwal;Gir,KrishnaValley -0.000687693 9.38335e-05 -7.32887
Estimating f_4 in 35 blocks of size 1000
total_nsnp 34589 nsnp 35684
Dangi,Gir;KrishnaValley,Tharparkar 0.00105201 8.33597e-05 12.6202
Dangi,KrishnaValley;Gir,Tharparkar -6.65379e-05 7.4045e-05 -0.898614
Dangi,Tharparkar;Gir,KrishnaValley -0.00111855 8.45952e-05 -13.2224
Estimating f_4 in 35 blocks of size 1000
total_nsnp 34589 nsnp 35684
Dangi,Gir;RedKandhari,MalnadGidda -0.000820783 9.03474e-05 -9.08475
Dangi,MalnadGidda;Gir,RedKandhari 0.000117828 8.47952e-05 1.38956
Dangi,RedKandhari;Gir,MalnadGidda -0.000702955 0.000107368 -6.54717
Estimating f_4 in 35 blocks of size 1000
total_nsnp 34589 nsnp 35684
Dangi,Gir;RedKandhari,Ongole -0.000735336 8.67289e-05 -8.47856
Dangi,Ongole;Gir,RedKandhari 5.72404e-05 8.27051e-05 0.692103
Dangi,RedKandhari;Gir,Ongole -0.000678095 8.79432e-05 -7.71061
Estimating f_4 in 35 blocks of size 1000
total_nsnp 34589 nsnp 35684
Dangi,Gir;RedKandhari,RedSindhi 0.000236394 0.000128907 1.83383
Dangi,RedKandhari;Gir,RedSindhi -0.00030958 0.000116301 -2.66188
Dangi,RedSindhi;Gir,RedKandhari -0.000545974 0.000138871 -3.9315
Estimating f_4 in 35 blocks of size 1000
total_nsnp 34589 nsnp 35684
Dangi,Gir;RedKandhari,Sahiwal -0.000156178 9.4849e-05 -1.6466
Dangi,RedKandhari;Gir,Sahiwal -0.000497282 7.87059e-05 -6.31823
Dangi,Sahiwal;Gir,RedKandhari -0.000341104 7.99936e-05 -4.26414
Estimating f_4 in 35 blocks of size 1000
total_nsnp 34589 nsnp 35684
Dangi,Gir;RedKandhari,Tharparkar 0.000204618 0.000110911 1.84489
Dangi,RedKandhari;Gir,Tharparkar -0.00040545 8.39591e-05 -4.82913
Dangi,Tharparkar;Gir,RedKandhari -0.000610068 9.22128e-05 -6.61587
Estimating f_4 in 35 blocks of size 1000
total_nsnp 34589 nsnp 35684
Dangi,Gir;MalnadGidda,Ongole 8.54476e-05 0.00010368 0.824145
Dangi,MalnadGidda;Gir,Ongole 0.000162552 0.000111926 1.45232
Dangi,Ongole;Gir,MalnadGidda 7.71046e-05 9.28922e-05 0.830044
Estimating f_4 in 35 blocks of size 1000
total_nsnp 34589 nsnp 35684
Dangi,Gir;MalnadGidda,RedSindhi 0.00105718 0.000165354 6.39342
Dangi,MalnadGidda;Gir,RedSindhi 0.000342102 0.000144542 2.36679
Dangi,RedSindhi;Gir,MalnadGidda -0.000715075 0.000185123 -3.86271
Estimating f_4 in 35 blocks of size 1000
total_nsnp 34589 nsnp 35684
Dangi,Gir;MalnadGidda,Sahiwal 0.000664605 0.000101426 6.55262
Dangi,MalnadGidda;Gir,Sahiwal 0.000146923 0.000120757 1.21668
Dangi,Sahiwal;Gir,MalnadGidda -0.000517683 0.000100911 -5.1301
Estimating f_4 in 35 blocks of size 1000
total_nsnp 34589 nsnp 35684
Dangi,Gir;MalnadGidda,Tharparkar 0.0010254 0.000110578 9.27312
Dangi,MalnadGidda;Gir,Tharparkar 0.000145863 0.000100109 1.45704
Dangi,Tharparkar;Gir,MalnadGidda -0.000879539 0.000110415 -7.96578
Estimating f_4 in 35 blocks of size 1000
total_nsnp 34589 nsnp 35684
Dangi,Gir;Ongole,RedSindhi 0.00097173 0.000115731 8.39645
Dangi,Ongole;Gir,RedSindhi 0.000233307 0.000104083 2.24154
Dangi,RedSindhi;Gir,Ongole -0.000738423 0.000140522 -5.25486
Estimating f_4 in 35 blocks of size 1000
total_nsnp 34589 nsnp 35684
Dangi,Gir;Ongole,Sahiwal 0.000579158 8.59123e-05 6.74127
Dangi,Ongole;Gir,Sahiwal 0.000147476 7.31215e-05 2.01687
Dangi,Sahiwal;Gir,Ongole -0.000431681 9.24279e-05 -4.67047
Estimating f_4 in 35 blocks of size 1000
total_nsnp 34589 nsnp 35684
Dangi,Gir;Ongole,Tharparkar 0.000939954 9.79728e-05 9.59403
Dangi,Ongole;Gir,Tharparkar 5.88276e-05 7.61186e-05 0.772841
Dangi,Tharparkar;Gir,Ongole -0.000881126 8.5812e-05 -10.2681
Estimating f_4 in 35 blocks of size 1000
total_nsnp 34589 nsnp 35684
Dangi,Gir;RedSindhi,Sahiwal -0.000392572 0.000118067 -3.32498
Dangi,RedSindhi;Gir,Sahiwal 0.000202215 0.000114117 1.77199
Dangi,Sahiwal;Gir,RedSindhi 0.000594787 0.000113084 5.25968
Estimating f_4 in 35 blocks of size 1000
total_nsnp 34589 nsnp 35684
Dangi,Gir;RedSindhi,Tharparkar -3.17756e-05 0.000130011 -0.244407
Dangi,RedSindhi;Gir,Tharparkar -5.78937e-05 0.000143571 -0.40324
Dangi,Tharparkar;Gir,RedSindhi -2.61181e-05 0.00013481 -0.19374
Estimating f_4 in 35 blocks of size 1000
total_nsnp 34589 nsnp 35684
Dangi,Gir;Sahiwal,Tharparkar 0.000360796 8.72157e-05 4.13683
Dangi,Sahiwal;Gir,Tharparkar 0.000266945 9.17216e-05 2.91038
Dangi,Tharparkar;Gir,Sahiwal -9.38512e-05 8.85322e-05 -1.06008
Estimating f_4 in 35 blocks of size 1000
total_nsnp 34589 nsnp 35684
Dangi,Hallikar;Hariana,Non-descript -0.000757751 0.000103774 -7.30196
Dangi,Hariana;Hallikar,Non-descript -0.000398025 9.43407e-05 -4.21901
Dangi,Non-descript;Hallikar,Hariana 0.000359727 9.92521e-05 3.62437
Estimating f_4 in 35 blocks of size 1000
total_nsnp 34589 nsnp 35684
Dangi,Hallikar;Hariana,Khillar 0.00174031 0.000118959 14.6295
Dangi,Hariana;Hallikar,Khillar 7.46711e-05 9.18458e-05 0.813005
Dangi,Khillar;Hallikar,Hariana -0.00166564 0.00014093 -11.8189
Estimating f_4 in 35 blocks of size 1000
total_nsnp 34589 nsnp 35684
Dangi,Hallikar;Hariana,KrishnaValley 0.000651 8.15572e-05 7.98214
Dangi,Hariana;Hallikar,KrishnaValley 2.55532e-05 0.000107144 0.238495
Dangi,KrishnaValley;Hallikar,Hariana -0.000625447 0.000113153 -5.52742
Estimating f_4 in 35 blocks of size 1000
total_nsnp 34589 nsnp 35684
Dangi,Hallikar;Hariana,RedKandhari -2.88589e-05 7.83692e-05 -0.368243
Dangi,Hariana;Hallikar,RedKandhari 0.000374805 0.000107523 3.48581
Dangi,RedKandhari;Hallikar,Hariana 0.000403664 0.000108127 3.73323
Estimating f_4 in 35 blocks of size 1000
total_nsnp 34589 nsnp 35684
Dangi,Hallikar;Hariana,MalnadGidda 0.000152681 0.000102837 1.48469
Dangi,Hariana;Hallikar,MalnadGidda 0.000116875 0.000113621 1.02864
Dangi,MalnadGidda;Hallikar,Hariana -3.58056e-05 0.000111135 -0.322183
Estimating f_4 in 35 blocks of size 1000
total_nsnp 34589 nsnp 35684
Dangi,Hallikar;Hariana,Ongole 0.000213627 7.89257e-05 2.70669
Dangi,Hariana;Hallikar,Ongole 0.000143906 9.74692e-05 1.47642
Dangi,Ongole;Hallikar,Hariana -6.97212e-05 8.9689e-05 -0.777367
Estimating f_4 in 35 blocks of size 1000
total_nsnp 34589 nsnp 35684
Dangi,Hallikar;Hariana,RedSindhi 0.0001167 0.000117654 0.991894
Dangi,Hariana;Hallikar,RedSindhi 0.00100328 0.00014356 6.98854
Dangi,RedSindhi;Hallikar,Hariana 0.000886575 0.000147386 6.01534
Estimating f_4 in 35 blocks of size 1000
total_nsnp 34589 nsnp 35684
Dangi,Hallikar;Hariana,Sahiwal -6.81425e-05 8.52852e-05 -0.798995
Dangi,Hariana;Hallikar,Sahiwal 0.000971466 0.000112538 8.63232
Dangi,Sahiwal;Hallikar,Hariana 0.00103961 0.000100589 10.3353
Estimating f_4 in 35 blocks of size 1000
total_nsnp 34589 nsnp 35684
Dangi,Hallikar;Hariana,Tharparkar -0.000252658 7.36121e-05 -3.43229
Dangi,Hariana;Hallikar,Tharparkar 0.0010996 0.000118866 9.25081
Dangi,Tharparkar;Hallikar,Hariana 0.00135226 0.000112707 11.998
Estimating f_4 in 35 blocks of size 1000
total_nsnp 34589 nsnp 35684
Dangi,Hallikar;Non-descript,Khillar 0.00249806 0.000134004 18.6417
Dangi,Khillar;Hallikar,Non-descript -0.00232619 0.000122525 -18.9854
Dangi,Non-descript;Hallikar,Khillar 0.000171874 8.98441e-05 1.91303
Estimating f_4 in 35 blocks of size 1000
total_nsnp 34589 nsnp 35684
Dangi,Hallikar;Non-descript,KrishnaValley 0.00140875 9.46138e-05 14.8895
Dangi,KrishnaValley;Hallikar,Non-descript -0.00145496 7.64289e-05 -19.0368
Dangi,Non-descript;Hallikar,KrishnaValley -4.62056e-05 7.51738e-05 -0.614651
Estimating f_4 in 35 blocks of size 1000
total_nsnp 34589 nsnp 35684
Dangi,Hallikar;Non-descript,RedKandhari 0.000728893 0.000101701 7.16701
Dangi,Non-descript;Hallikar,RedKandhari 7.65164e-05 8.85471e-05 0.864133
Dangi,RedKandhari;Hallikar,Non-descript -0.000652376 8.74772e-05 -7.45767
Estimating f_4 in 35 blocks of size 1000
total_nsnp 34589 nsnp 35684
Dangi,Hallikar;Non-descript,MalnadGidda 0.000910432 0.000101132 9.00245
Dangi,MalnadGidda;Hallikar,Non-descript -0.00093447 9.39815e-05 -9.94312
Dangi,Non-descript;Hallikar,MalnadGidda -2.40377e-05 8.29633e-05 -0.289739
Estimating f_4 in 35 blocks of size 1000
total_nsnp 34589 nsnp 35684
Dangi,Hallikar;Non-descript,Ongole 0.000971378 9.84732e-05 9.86439
Dangi,Non-descript;Hallikar,Ongole -1.36328e-05 7.15957e-05 -0.190413
Dangi,Ongole;Hallikar,Non-descript -0.000985011 8.13736e-05 -12.1048
Estimating f_4 in 35 blocks of size 1000
total_nsnp 34589 nsnp 35684
Dangi,Hallikar;Non-descript,RedSindhi 0.000874452 0.000118341 7.38925
Dangi,Non-descript;Hallikar,RedSindhi 0.0011481 0.000134231 8.55315
Dangi,RedSindhi;Hallikar,Non-descript 0.000273646 0.000128994 2.12139
Estimating f_4 in 35 blocks of size 1000
total_nsnp 34589 nsnp 35684
Dangi,Hallikar;Non-descript,Sahiwal 0.000689609 9.63509e-05 7.15727
Dangi,Non-descript;Hallikar,Sahiwal 0.000426785 8.70935e-05 4.90031
Dangi,Sahiwal;Hallikar,Non-descript -0.000262824 8.16788e-05 -3.21777
Estimating f_4 in 35 blocks of size 1000
total_nsnp 34589 nsnp 35684
Dangi,Hallikar;Non-descript,Tharparkar 0.000505093 8.37438e-05 6.03141
Dangi,Non-descript;Hallikar,Tharparkar 0.000332616 9.46903e-05 3.51268
Dangi,Tharparkar;Hallikar,Non-descript -0.000172477 7.72631e-05 -2.23233
Estimating f_4 in 35 blocks of size 1000
total_nsnp 34589 nsnp 35684
Dangi,Hallikar;Khillar,KrishnaValley -0.00108931 9.69891e-05 -11.2313
Dangi,Khillar;Hallikar,KrishnaValley -0.0010583 0.000110523 -9.57537
Dangi,KrishnaValley;Hallikar,Khillar 3.10101e-05 8.29918e-05 0.373652
Estimating f_4 in 35 blocks of size 1000
total_nsnp 34589 nsnp 35684
Dangi,Hallikar;Khillar,RedKandhari -0.00176917 9.25328e-05 -19.1194
Dangi,Khillar;Hallikar,RedKandhari -0.00168065 0.000105547 -15.9232
Dangi,RedKandhari;Hallikar,Khillar 8.85148e-05 7.65272e-05 1.15664
Estimating f_4 in 35 blocks of size 1000
total_nsnp 34589 nsnp 35684
Dangi,Hallikar;Khillar,MalnadGidda -0.00158763 0.000113863 -13.9434
Dangi,Khillar;Hallikar,MalnadGidda -0.00154921 0.000135409 -11.441
Dangi,MalnadGidda;Hallikar,Khillar 3.84223e-05 9.84637e-05 0.390218
Estimating f_4 in 35 blocks of size 1000
total_nsnp 34589 nsnp 35684
Dangi,Hallikar;Khillar,Ongole -0.00152668 0.000106358 -14.3542
Dangi,Khillar;Hallikar,Ongole -0.00153119 0.000108587 -14.101
Dangi,Ongole;Hallikar,Khillar -4.5058e-06 7.00968e-05 -0.0642797
Estimating f_4 in 35 blocks of size 1000
total_nsnp 34589 nsnp 35684
Dangi,Hallikar;Khillar,RedSindhi -0.00162361 0.000148409 -10.9401
Dangi,Khillar;Hallikar,RedSindhi -0.00153602 0.000131295 -11.699
Dangi,RedSindhi;Hallikar,Khillar 8.75883e-05 0.000103951 0.842589
Estimating f_4 in 35 blocks of size 1000
total_nsnp 34589 nsnp 35684
Dangi,Hallikar;Khillar,Sahiwal -0.00180845 0.000118582 -15.2507
Dangi,Khillar;Hallikar,Sahiwal -0.00175771 0.000117773 -14.9246
Dangi,Sahiwal;Hallikar,Khillar 5.0738e-05 6.43662e-05 0.788271
Estimating f_4 in 35 blocks of size 1000
total_nsnp 34589 nsnp 35684
Dangi,Hallikar;Khillar,Tharparkar -0.00199297 0.000126906 -15.7043
Dangi,Khillar;Hallikar,Tharparkar -0.00177287 0.000116454 -15.2237
Dangi,Tharparkar;Hallikar,Khillar 0.000220102 7.32343e-05 3.00545
Estimating f_4 in 35 blocks of size 1000
total_nsnp 34589 nsnp 35684
Dangi,Hallikar;KrishnaValley,RedKandhari -0.000679859 8.29199e-05 -8.19899
Dangi,KrishnaValley;Hallikar,RedKandhari -0.000653023 8.46473e-05 -7.71464
Dangi,RedKandhari;Hallikar,KrishnaValley 2.68362e-05 8.89e-05 0.30187
Estimating f_4 in 35 blocks of size 1000
total_nsnp 34589 nsnp 35684
Dangi,Hallikar;KrishnaValley,MalnadGidda -0.00049832 9.72014e-05 -5.12667
Dangi,KrishnaValley;Hallikar,MalnadGidda -0.000447038 9.46843e-05 -4.72136
Dangi,MalnadGidda;Hallikar,KrishnaValley 5.12813e-05 9.2554e-05 0.554069
Estimating f_4 in 35 blocks of size 1000
total_nsnp 34589 nsnp 35684
Dangi,Hallikar;KrishnaValley,Ongole -0.000437373 8.14177e-05 -5.37197
Dangi,KrishnaValley;Hallikar,Ongole -0.00051843 7.71071e-05 -6.7235
Dangi,Ongole;Hallikar,KrishnaValley -8.10566e-05 8.87787e-05 -0.913019
Estimating f_4 in 35 blocks of size 1000
total_nsnp 34589 nsnp 35684
Dangi,Hallikar;KrishnaValley,RedSindhi -0.0005343 0.000102608 -5.20719
Dangi,KrishnaValley;Hallikar,RedSindhi -0.000620962 0.000107968 -5.75136
Dangi,RedSindhi;Hallikar,KrishnaValley -8.66622e-05 0.000111772 -0.775349
Estimating f_4 in 35 blocks of size 1000
total_nsnp 34589 nsnp 35684
Dangi,Hallikar;KrishnaValley,Sahiwal -0.000719143 8.12592e-05 -8.84999
Dangi,KrishnaValley;Hallikar,Sahiwal -0.000767904 9.50971e-05 -8.07495
Dangi,Sahiwal;Hallikar,KrishnaValley -4.87612e-05 9.00731e-05 -0.541351
Estimating f_4 in 35 blocks of size 1000
total_nsnp 34589 nsnp 35684
Dangi,Hallikar;KrishnaValley,Tharparkar -0.000903658 8.53957e-05 -10.582
Dangi,KrishnaValley;Hallikar,Tharparkar -0.000837965 9.33735e-05 -8.97434
Dangi,Tharparkar;Hallikar,KrishnaValley 6.56931e-05 8.89442e-05 0.738587
Estimating f_4 in 35 blocks of size 1000
total_nsnp 34589 nsnp 35684
Dangi,Hallikar;RedKandhari,MalnadGidda 0.00018154 8.38472e-05 2.16512
Dangi,MalnadGidda;Hallikar,RedKandhari -0.000128668 0.000102532 -1.25491
Dangi,RedKandhari;Hallikar,MalnadGidda 5.28713e-05 0.000118828 0.444941
Estimating f_4 in 35 blocks of size 1000
total_nsnp 34589 nsnp 35684
Dangi,Hallikar;RedKandhari,Ongole 0.000242486 8.69478e-05 2.78887
Dangi,Ongole;Hallikar,RedKandhari -0.000164755 9.68918e-05 -1.7004
Dangi,RedKandhari;Hallikar,Ongole 7.77312e-05 8.54281e-05 0.909902
Estimating f_4 in 35 blocks of size 1000
total_nsnp 34589 nsnp 35684
Dangi,Hallikar;RedKandhari,RedSindhi 0.000145559 0.000129083 1.12764
Dangi,RedKandhari;Hallikar,RedSindhi 0.000446247 0.000130929 3.4083
Dangi,RedSindhi;Hallikar,RedKandhari 0.000300688 0.0001274 2.36019
Estimating f_4 in 35 blocks of size 1000
total_nsnp 34589 nsnp 35684
Dangi,Hallikar;RedKandhari,Sahiwal -3.92836e-05 7.72385e-05 -0.508601
Dangi,RedKandhari;Hallikar,Sahiwal 0.000258544 0.000102207 2.52962
Dangi,Sahiwal;Hallikar,RedKandhari 0.000297828 8.60235e-05 3.46217
Estimating f_4 in 35 blocks of size 1000
total_nsnp 34589 nsnp 35684
Dangi,Hallikar;RedKandhari,Tharparkar -0.000223799 8.87021e-05 -2.52304
Dangi,RedKandhari;Hallikar,Tharparkar 0.000350377 0.000114629 3.05661
Dangi,Tharparkar;Hallikar,RedKandhari 0.000574176 9.96784e-05 5.76028
Estimating f_4 in 35 blocks of size 1000
total_nsnp 34589 nsnp 35684
Dangi,Hallikar;MalnadGidda,Ongole 6.09463e-05 0.000104156 0.585145
Dangi,MalnadGidda;Hallikar,Ongole -8.39442e-05 9.90622e-05 -0.847389
Dangi,Ongole;Hallikar,MalnadGidda -0.000144891 9.18833e-05 -1.5769
Estimating f_4 in 35 blocks of size 1000
total_nsnp 34589 nsnp 35684
Dangi,Hallikar;MalnadGidda,RedSindhi -3.59804e-05 0.000111959 -0.321371
Dangi,MalnadGidda;Hallikar,RedSindhi 9.56054e-05 0.000146179 0.654029
Dangi,RedSindhi;Hallikar,MalnadGidda 0.000131586 0.00015361 0.856625
Estimating f_4 in 35 blocks of size 1000
total_nsnp 34589 nsnp 35684
Dangi,Hallikar;MalnadGidda,Sahiwal -0.000220823 9.05459e-05 -2.4388
Dangi,MalnadGidda;Hallikar,Sahiwal -9.95737e-05 9.57368e-05 -1.04008
Dangi,Sahiwal;Hallikar,MalnadGidda 0.000121249 8.17293e-05 1.48355
Estimating f_4 in 35 blocks of size 1000
total_nsnp 34589 nsnp 35684
Dangi,Hallikar;MalnadGidda,Tharparkar -0.000405339 9.68448e-05 -4.18545
Dangi,MalnadGidda;Hallikar,Tharparkar -0.000100634 0.000104636 -0.961746
Dangi,Tharparkar;Hallikar,MalnadGidda 0.000304705 8.96379e-05 3.39929
Estimating f_4 in 35 blocks of size 1000
total_nsnp 34589 nsnp 35684
Dangi,Hallikar;Ongole,RedSindhi -9.69267e-05 9.65775e-05 -1.00362
Dangi,Ongole;Hallikar,RedSindhi 1.13117e-05 9.58372e-05 0.11803
Dangi,RedSindhi;Hallikar,Ongole 0.000108238 0.000109526 0.988248
Estimating f_4 in 35 blocks of size 1000
total_nsnp 34589 nsnp 35684
Dangi,Hallikar;Ongole,Sahiwal -0.00028177 8.30703e-05 -3.39194
Dangi,Ongole;Hallikar,Sahiwal -7.45189e-05 9.58461e-05 -0.777485
Dangi,Sahiwal;Hallikar,Ongole 0.000207251 8.26277e-05 2.50825
Estimating f_4 in 35 blocks of size 1000
total_nsnp 34589 nsnp 35684
Dangi,Hallikar;Ongole,Tharparkar -0.000466285 8.16942e-05 -5.70769
Dangi,Ongole;Hallikar,Tharparkar -0.000163168 9.25695e-05 -1.76265
Dangi,Tharparkar;Hallikar,Ongole 0.000303117 6.71012e-05 4.51732
Estimating f_4 in 35 blocks of size 1000
total_nsnp 34589 nsnp 35684
Dangi,Hallikar;RedSindhi,Sahiwal -0.000184843 0.000106919 -1.7288
Dangi,RedSindhi;Hallikar,Sahiwal 0.00104888 0.000134707 7.78634
Dangi,Sahiwal;Hallikar,RedSindhi 0.00123372 0.000135193 9.12559
Estimating f_4 in 35 blocks of size 1000
total_nsnp 34589 nsnp 35684
Dangi,Hallikar;RedSindhi,Tharparkar -0.000369358 0.000104894 -3.52126
Dangi,RedSindhi;Hallikar,Tharparkar 0.000788767 0.00016295 4.84054
Dangi,Tharparkar;Hallikar,RedSindhi 0.00115813 0.000147579 7.84751
Estimating f_4 in 35 blocks of size 1000
total_nsnp 34589 nsnp 35684
Dangi,Hallikar;Sahiwal,Tharparkar -0.000184516 7.89348e-05 -2.33757
Dangi,Sahiwal;Hallikar,Tharparkar 0.000905877 0.000102393 8.84706
Dangi,Tharparkar;Hallikar,Sahiwal 0.00109039 9.07073e-05 12.021
Estimating f_4 in 35 blocks of size 1000
total_nsnp 34589 nsnp 35684
Dangi,Hariana;Non-descript,Khillar 0.000472696 0.000114447 4.13025
Dangi,Khillar;Hariana,Non-descript -0.000660548 0.000122167 -5.40695
Dangi,Non-descript;Hariana,Khillar -0.000187853 0.000102279 -1.83666
Estimating f_4 in 35 blocks of size 1000
total_nsnp 34589 nsnp 35684
Dangi,Hariana;Non-descript,KrishnaValley 0.000423578 0.000106865 3.96366
Dangi,KrishnaValley;Hariana,Non-descript -0.00082951 0.000106889 -7.7605
Dangi,Non-descript;Hariana,KrishnaValley -0.000405932 6.96644e-05 -5.82697
Estimating f_4 in 35 blocks of size 1000
total_nsnp 34589 nsnp 35684
Dangi,Hariana;Non-descript,RedKandhari 0.00077283 0.000120038 6.43819
Dangi,Non-descript;Hariana,RedKandhari -0.00028321 8.80442e-05 -3.21669
Dangi,RedKandhari;Hariana,Non-descript -0.00105604 7.74927e-05 -13.6276
Estimating f_4 in 35 blocks of size 1000
total_nsnp 34589 nsnp 35684
Dangi,Hariana;Non-descript,MalnadGidda 0.0005149 0.000115375 4.46282
Dangi,MalnadGidda;Hariana,Non-descript -0.000898664 0.000132468 -6.78402
Dangi,Non-descript;Hariana,MalnadGidda -0.000383764 9.39311e-05 -4.0856
Estimating f_4 in 35 blocks of size 1000
total_nsnp 34589 nsnp 35684
Dangi,Hariana;Non-descript,Ongole 0.00054193 9.4818e-05 5.71548
Dangi,Non-descript;Hariana,Ongole -0.00037336 7.76546e-05 -4.80795
Dangi,Ongole;Hariana,Non-descript -0.00091529 8.29755e-05 -11.0309
Estimating f_4 in 35 blocks of size 1000
total_nsnp 34589 nsnp 35684
Dangi,Hariana;Non-descript,RedSindhi 0.0014013 0.000144514 9.69665
Dangi,Non-descript;Hariana,RedSindhi 0.00078837 0.000115334 6.83552
Dangi,RedSindhi;Hariana,Non-descript -0.00061293 0.000136364 -4.49479
Estimating f_4 in 35 blocks of size 1000
total_nsnp 34589 nsnp 35684
Dangi,Hariana;Non-descript,Sahiwal 0.00136949 0.000108364 12.6379
Dangi,Non-descript;Hariana,Sahiwal 6.70584e-05 8.49863e-05 0.789049
Dangi,Sahiwal;Hariana,Non-descript -0.00130243 8.05459e-05 -16.1701
Estimating f_4 in 35 blocks of size 1000
total_nsnp 34589 nsnp 35684
Dangi,Hariana;Non-descript,Tharparkar 0.00149763 0.000100268 14.9363
Dangi,Non-descript;Hariana,Tharparkar -2.71103e-05 7.4322e-05 -0.364768
Dangi,Tharparkar;Hariana,Non-descript -0.00152474 9.46792e-05 -16.1043
Estimating f_4 in 35 blocks of size 1000
total_nsnp 34589 nsnp 35684
Dangi,Hariana;Khillar,KrishnaValley -4.91178e-05 9.84672e-05 -0.498824
Dangi,Khillar;Hariana,KrishnaValley 0.000607339 0.000118937 5.10641
Dangi,KrishnaValley;Hariana,Khillar 0.000656457 0.000124798 5.26015
Estimating f_4 in 35 blocks of size 1000
total_nsnp 34589 nsnp 35684
Dangi,Hariana;Khillar,RedKandhari 0.000300134 0.000106612 2.8152
Dangi,Khillar;Hariana,RedKandhari -1.50152e-05 0.000103094 -0.145645
Dangi,RedKandhari;Hariana,Khillar -0.000315149 9.64172e-05 -3.2686
Estimating f_4 in 35 blocks of size 1000
total_nsnp 34589 nsnp 35684
Dangi,Hariana;Khillar,MalnadGidda 4.22041e-05 0.000108122 0.390338
Dangi,Khillar;Hariana,MalnadGidda 0.000116432 0.000104943 1.10948
Dangi,MalnadGidda;Hariana,Khillar 7.4228e-05 0.000107526 0.690324
Estimating f_4 in 35 blocks of size 1000
total_nsnp 34589 nsnp 35684
Dangi,Hariana;Khillar,Ongole 6.92348e-05 9.68904e-05 0.714568
Dangi,Khillar;Hariana,Ongole 0.00013445 0.000100863 1.333
Dangi,Ongole;Hariana,Khillar 6.52154e-05 7.84319e-05 0.831492
Estimating f_4 in 35 blocks of size 1000
total_nsnp 34589 nsnp 35684
Dangi,Hariana;Khillar,RedSindhi 0.000928605 0.000160107 5.7999
Dangi,Khillar;Hariana,RedSindhi 0.000129618 0.000131908 0.982635
Dangi,RedSindhi;Hariana,Khillar -0.000798987 0.000157944 -5.05869
Estimating f_4 in 35 blocks of size 1000
total_nsnp 34589 nsnp 35684
Dangi,Hariana;Khillar,Sahiwal 0.000896795 0.000115098 7.79159
Dangi,Khillar;Hariana,Sahiwal -9.20755e-05 9.71337e-05 -0.947925
Dangi,Sahiwal;Hariana,Khillar -0.00098887 8.93615e-05 -11.066
Estimating f_4 in 35 blocks of size 1000
total_nsnp 34589 nsnp 35684
Dangi,Hariana;Khillar,Tharparkar 0.00102493 0.000129218 7.93182
Dangi,Khillar;Hariana,Tharparkar -0.000107227 9.57401e-05 -1.11998
Dangi,Tharparkar;Hariana,Khillar -0.00113216 0.000116056 -9.75527
Estimating f_4 in 35 blocks of size 1000
total_nsnp 34589 nsnp 35684
Dangi,Hariana;KrishnaValley,RedKandhari 0.000349252 9.91882e-05 3.5211
Dangi,KrishnaValley;Hariana,RedKandhari -2.75759e-05 9.29615e-05 -0.296638
Dangi,RedKandhari;Hariana,KrishnaValley -0.000376828 8.81733e-05 -4.27372
Estimating f_4 in 35 blocks of size 1000
total_nsnp 34589 nsnp 35684
Dangi,Hariana;KrishnaValley,MalnadGidda 9.13219e-05 0.00010166 0.898307
Dangi,KrishnaValley;Hariana,MalnadGidda 0.000178409 0.000112738 1.58251
Dangi,MalnadGidda;Hariana,KrishnaValley 8.70869e-05 9.93267e-05 0.876772
Estimating f_4 in 35 blocks of size 1000
total_nsnp 34589 nsnp 35684
Dangi,Hariana;KrishnaValley,Ongole 0.000118353 9.88245e-05 1.1976
Dangi,KrishnaValley;Hariana,Ongole 0.000107017 0.000102944 1.03957
Dangi,Ongole;Hariana,KrishnaValley -1.13354e-05 7.67028e-05 -0.147783
Estimating f_4 in 35 blocks of size 1000
total_nsnp 34589 nsnp 35684
Dangi,Hariana;KrishnaValley,RedSindhi 0.000977722 0.000147061 6.64839
Dangi,KrishnaValley;Hariana,RedSindhi 4.48492e-06 0.000129991 0.0345019
Dangi,RedSindhi;Hariana,KrishnaValley -0.000973238 0.000146229 -6.65556
Estimating f_4 in 35 blocks of size 1000
total_nsnp 34589 nsnp 35684
Dangi,Hariana;KrishnaValley,Sahiwal 0.000945913 0.000107119 8.83045
Dangi,KrishnaValley;Hariana,Sahiwal -0.000142457 9.1541e-05 -1.55621
Dangi,Sahiwal;Hariana,KrishnaValley -0.00108837 8.27321e-05 -13.1554
Estimating f_4 in 35 blocks of size 1000
total_nsnp 34589 nsnp 35684
Dangi,Hariana;KrishnaValley,Tharparkar 0.00107405 0.000124769 8.60829
Dangi,KrishnaValley;Hariana,Tharparkar -0.000212518 7.82896e-05 -2.71451
Dangi,Tharparkar;Hariana,KrishnaValley -0.00128657 0.000109515 -11.7479
Estimating f_4 in 35 blocks of size 1000
total_nsnp 34589 nsnp 35684
Dangi,Hariana;RedKandhari,MalnadGidda -0.00025793 0.000113003 -2.28251
Dangi,MalnadGidda;Hariana,RedKandhari -9.28627e-05 0.000110382 -0.841282
Dangi,RedKandhari;Hariana,MalnadGidda -0.000350793 0.000123995 -2.8291
Estimating f_4 in 35 blocks of size 1000
total_nsnp 34589 nsnp 35684
Dangi,Hariana;RedKandhari,Ongole -0.000230899 9.69246e-05 -2.38226
Dangi,Ongole;Hariana,RedKandhari -9.50335e-05 8.56731e-05 -1.10926
Dangi,RedKandhari;Hariana,Ongole -0.000325933 8.04623e-05 -4.05075
Estimating f_4 in 35 blocks of size 1000
total_nsnp 34589 nsnp 35684
Dangi,Hariana;RedKandhari,RedSindhi 0.00062847 0.000135365 4.6428
Dangi,RedKandhari;Hariana,RedSindhi 4.25826e-05 0.000101566 0.41926
Dangi,RedSindhi;Hariana,RedKandhari -0.000585888 0.00012824 -4.56867
Estimating f_4 in 35 blocks of size 1000
total_nsnp 34589 nsnp 35684
Dangi,Hariana;RedKandhari,Sahiwal 0.000596661 9.2083e-05 6.4796
Dangi,RedKandhari;Hariana,Sahiwal -0.00014512 8.48015e-05 -1.71129
Dangi,Sahiwal;Hariana,RedKandhari -0.000741781 6.81346e-05 -10.887
Estimating f_4 in 35 blocks of size 1000
total_nsnp 34589 nsnp 35684
Dangi,Hariana;RedKandhari,Tharparkar 0.000724797 9.87093e-05 7.34275
Dangi,RedKandhari;Hariana,Tharparkar -5.32873e-05 5.69884e-05 -0.935055
Dangi,Tharparkar;Hariana,RedKandhari -0.000778085 8.71064e-05 -8.93258
Estimating f_4 in 35 blocks of size 1000
total_nsnp 34589 nsnp 35684
Dangi,Hariana;MalnadGidda,Ongole 2.70307e-05 9.38086e-05 0.288147
Dangi,MalnadGidda;Hariana,Ongole -4.81386e-05 9.1171e-05 -0.528003
Dangi,Ongole;Hariana,MalnadGidda -7.51693e-05 8.92037e-05 -0.84267
Estimating f_4 in 35 blocks of size 1000
total_nsnp 34589 nsnp 35684
Dangi,Hariana;MalnadGidda,RedSindhi 0.000886401 0.000170814 5.18927
Dangi,MalnadGidda;Hariana,RedSindhi 0.000131411 0.000157895 0.832271
Dangi,RedSindhi;Hariana,MalnadGidda -0.00075499 0.000175114 -4.31141
Estimating f_4 in 35 blocks of size 1000
total_nsnp 34589 nsnp 35684
Dangi,Hariana;MalnadGidda,Sahiwal 0.000854591 0.00010454 8.17479
Dangi,MalnadGidda;Hariana,Sahiwal -6.37681e-05 0.00011341 -0.562282
Dangi,Sahiwal;Hariana,MalnadGidda -0.000918359 9.36756e-05 -9.80361
Estimating f_4 in 35 blocks of size 1000
total_nsnp 34589 nsnp 35684
Dangi,Hariana;MalnadGidda,Tharparkar 0.000982728 0.000118452 8.2964
Dangi,MalnadGidda;Hariana,Tharparkar -6.48279e-05 9.71707e-05 -0.667155
Dangi,Tharparkar;Hariana,MalnadGidda -0.00104756 0.000112717 -9.29365
Estimating f_4 in 35 blocks of size 1000
total_nsnp 34589 nsnp 35684
Dangi,Hariana;Ongole,RedSindhi 0.00085937 0.000130198 6.60051
Dangi,Ongole;Hariana,RedSindhi 8.10329e-05 0.000107416 0.754381
Dangi,RedSindhi;Hariana,Ongole -0.000778337 0.000133522 -5.82928
Estimating f_4 in 35 blocks of size 1000
total_nsnp 34589 nsnp 35684
Dangi,Hariana;Ongole,Sahiwal 0.00082756 7.95932e-05 10.3974
Dangi,Ongole;Hariana,Sahiwal -4.79768e-06 6.87086e-05 -0.0698264
Dangi,Sahiwal;Hariana,Ongole -0.000832358 8.37427e-05 -9.93947
Estimating f_4 in 35 blocks of size 1000
total_nsnp 34589 nsnp 35684
Dangi,Hariana;Ongole,Tharparkar 0.000955697 9.48348e-05 10.0775
Dangi,Ongole;Hariana,Tharparkar -9.34463e-05 7.7399e-05 -1.20733
Dangi,Tharparkar;Hariana,Ongole -0.00104914 8.64967e-05 -12.1293
Estimating f_4 in 35 blocks of size 1000
total_nsnp 34589 nsnp 35684
Dangi,Hariana;RedSindhi,Sahiwal -3.18097e-05 0.000121482 -0.261847
Dangi,RedSindhi;Hariana,Sahiwal 0.000162301 0.000105064 1.54479
Dangi,Sahiwal;Hariana,RedSindhi 0.00019411 0.000109852 1.76702
Estimating f_4 in 35 blocks of size 1000
total_nsnp 34589 nsnp 35684
Dangi,Hariana;RedSindhi,Tharparkar 9.6327e-05 0.000129495 0.743867
Dangi,RedSindhi;Hariana,Tharparkar -9.78079e-05 0.000119638 -0.817531
Dangi,Tharparkar;Hariana,RedSindhi -0.000194135 0.000133714 -1.45187
Estimating f_4 in 35 blocks of size 1000
total_nsnp 34589 nsnp 35684
Dangi,Hariana;Sahiwal,Tharparkar 0.000128137 8.80555e-05 1.45518
Dangi,Sahiwal;Hariana,Tharparkar -0.000133731 7.91671e-05 -1.68923
Dangi,Tharparkar;Hariana,Sahiwal -0.000261868 6.69024e-05 -3.91418
Estimating f_4 in 35 blocks of size 1000
total_nsnp 34589 nsnp 35684
Dangi,Khillar;Non-descript,KrishnaValley 0.00126789 0.000102666 12.3497
Dangi,KrishnaValley;Non-descript,Khillar 0.00148597 0.000100789 14.7434
Dangi,Non-descript;Khillar,KrishnaValley -0.00021808 8.24527e-05 -2.64491
Estimating f_4 in 35 blocks of size 1000
total_nsnp 34589 nsnp 35684
Dangi,Khillar;Non-descript,RedKandhari 0.000645533 9.34486e-05 6.90789
Dangi,Non-descript;Khillar,RedKandhari -9.53576e-05 0.000100555 -0.948317
Dangi,RedKandhari;Non-descript,Khillar 0.000740891 6.83275e-05 10.8432
Estimating f_4 in 35 blocks of size 1000
total_nsnp 34589 nsnp 35684
Dangi,Khillar;Non-descript,MalnadGidda 0.00077698 0.000104703 7.42082
Dangi,MalnadGidda;Non-descript,Khillar 0.000972892 0.000102229 9.51675
Dangi,Non-descript;Khillar,MalnadGidda -0.000195912 8.9708e-05 -2.18388
Estimating f_4 in 35 blocks of size 1000
total_nsnp 34589 nsnp 35684
Dangi,Khillar;Non-descript,Ongole 0.000794999 9.9924e-05 7.95603
Dangi,Non-descript;Khillar,Ongole -0.000185507 7.47384e-05 -2.48208
Dangi,Ongole;Non-descript,Khillar 0.000980505 8.66918e-05 11.3102
Estimating f_4 in 35 blocks of size 1000
total_nsnp 34589 nsnp 35684
Dangi,Khillar;Non-descript,RedSindhi 0.000790166 0.00011894 6.6434
Dangi,Non-descript;Khillar,RedSindhi 0.000976223 0.000146769 6.65144
Dangi,RedSindhi;Non-descript,Khillar -0.000186057 0.000160283 -1.16081
Estimating f_4 in 35 blocks of size 1000
total_nsnp 34589 nsnp 35684
Dangi,Khillar;Non-descript,Sahiwal 0.000568473 9.29252e-05 6.11753
Dangi,Non-descript;Khillar,Sahiwal 0.000254911 9.85974e-05 2.58537
Dangi,Sahiwal;Non-descript,Khillar 0.000313562 8.63924e-05 3.62951
Estimating f_4 in 35 blocks of size 1000
total_nsnp 34589 nsnp 35684
Dangi,Khillar;Non-descript,Tharparkar 0.000553322 9.18803e-05 6.0222
Dangi,Non-descript;Khillar,Tharparkar 0.000160742 0.000101646 1.58139
Dangi,Tharparkar;Non-descript,Khillar 0.000392579 7.77925e-05 5.04649
Estimating f_4 in 35 blocks of size 1000
total_nsnp 34589 nsnp 35684
Dangi,KrishnaValley;Non-descript,RedKandhari 0.000801934 8.40283e-05 9.54362
Dangi,Non-descript;KrishnaValley,RedKandhari 0.000122722 7.97919e-05 1.53803
Dangi,RedKandhari;Non-descript,KrishnaValley 0.000679212 7.35241e-05 9.23795
Estimating f_4 in 35 blocks of size 1000
total_nsnp 34589 nsnp 35684
Dangi,KrishnaValley;Non-descript,MalnadGidda 0.00100792 8.56304e-05 11.7706
Dangi,MalnadGidda;Non-descript,KrishnaValley 0.000985751 9.94153e-05 9.91549
Dangi,Non-descript;KrishnaValley,MalnadGidda 2.2168e-05 7.46875e-05 0.29681
Estimating f_4 in 35 blocks of size 1000
total_nsnp 34589 nsnp 35684
Dangi,KrishnaValley;Non-descript,Ongole 0.000936528 8.33096e-05 11.2415
Dangi,Non-descript;KrishnaValley,Ongole 3.25729e-05 7.50256e-05 0.434157
Dangi,Ongole;Non-descript,KrishnaValley 0.000903955 7.98507e-05 11.3206
Estimating f_4 in 35 blocks of size 1000
total_nsnp 34589 nsnp 35684
Dangi,KrishnaValley;Non-descript,RedSindhi 0.000833995 0.000115292 7.23374
Dangi,Non-descript;KrishnaValley,RedSindhi 0.0011943 0.000124371 9.60275
Dangi,RedSindhi;Non-descript,KrishnaValley -0.000360308 0.000122469 -2.94202
Estimating f_4 in 35 blocks of size 1000
total_nsnp 34589 nsnp 35684
Dangi,KrishnaValley;Non-descript,Sahiwal 0.000687053 9.34287e-05 7.35377
Dangi,Non-descript;KrishnaValley,Sahiwal 0.000472991 7.76128e-05 6.09424
Dangi,Sahiwal;Non-descript,KrishnaValley 0.000214063 7.90091e-05 2.70934
Estimating f_4 in 35 blocks of size 1000
total_nsnp 34589 nsnp 35684
Dangi,KrishnaValley;Non-descript,Tharparkar 0.000616992 9.06654e-05 6.80516
Dangi,Non-descript;KrishnaValley,Tharparkar 0.000378822 7.05491e-05 5.36962
Dangi,Tharparkar;Non-descript,KrishnaValley 0.00023817 7.6587e-05 3.1098
Estimating f_4 in 35 blocks of size 1000
total_nsnp 34589 nsnp 35684
Dangi,MalnadGidda;Non-descript,RedKandhari 0.000805801 0.000115189 6.99547
Dangi,Non-descript;RedKandhari,MalnadGidda -0.000100554 0.000100327 -1.00226
Dangi,RedKandhari;Non-descript,MalnadGidda 0.000705247 0.000104291 6.76233
Estimating f_4 in 35 blocks of size 1000
total_nsnp 34589 nsnp 35684
Dangi,Non-descript;RedKandhari,Ongole -9.01492e-05 7.12278e-05 -1.26565
Dangi,Ongole;Non-descript,RedKandhari 0.000820257 8.03967e-05 10.2026
Dangi,RedKandhari;Non-descript,Ongole 0.000730107 7.25427e-05 10.0645
Estimating f_4 in 35 blocks of size 1000
total_nsnp 34589 nsnp 35684
Dangi,Non-descript;RedKandhari,RedSindhi 0.00107158 0.000119064 9.00005
Dangi,RedKandhari;Non-descript,RedSindhi 0.00109862 0.000114658 9.58172
Dangi,RedSindhi;Non-descript,RedKandhari 2.7042e-05 0.000134536 0.201002
Estimating f_4 in 35 blocks of size 1000
total_nsnp 34589 nsnp 35684
Dangi,Non-descript;RedKandhari,Sahiwal 0.000350269 7.35954e-05 4.75938
Dangi,RedKandhari;Non-descript,Sahiwal 0.00091092 8.32167e-05 10.9464
Dangi,Sahiwal;Non-descript,RedKandhari 0.000560652 7.00998e-05 7.99791
Estimating f_4 in 35 blocks of size 1000
total_nsnp 34589 nsnp 35684
Dangi,Non-descript;RedKandhari,Tharparkar 0.0002561 8.0174e-05 3.1943
Dangi,RedKandhari;Non-descript,Tharparkar 0.00100275 7.25467e-05 13.8222
Dangi,Tharparkar;Non-descript,RedKandhari 0.000746653 7.77377e-05 9.60478
Estimating f_4 in 35 blocks of size 1000
total_nsnp 34589 nsnp 35684
Dangi,MalnadGidda;Non-descript,Ongole 0.000850526 9.78752e-05 8.6899
Dangi,Non-descript;MalnadGidda,Ongole 1.04049e-05 8.34473e-05 0.124688
Dangi,Ongole;Non-descript,MalnadGidda 0.000840121 7.63708e-05 11.0005
Estimating f_4 in 35 blocks of size 1000
total_nsnp 34589 nsnp 35684
Dangi,MalnadGidda;Non-descript,RedSindhi 0.00103008 0.000147876 6.96582
Dangi,Non-descript;MalnadGidda,RedSindhi 0.00117213 0.00011734 9.98922
Dangi,RedSindhi;Non-descript,MalnadGidda -0.00014206 0.000157062 -0.904483
Estimating f_4 in 35 blocks of size 1000
total_nsnp 34589 nsnp 35684
Dangi,MalnadGidda;Non-descript,Sahiwal 0.000834896 9.60355e-05 8.69362
Dangi,Non-descript;MalnadGidda,Sahiwal 0.000450823 9.0295e-05 4.99278
Dangi,Sahiwal;Non-descript,MalnadGidda 0.000384073 7.67612e-05 5.00348
Estimating f_4 in 35 blocks of size 1000
total_nsnp 34589 nsnp 35684
Dangi,MalnadGidda;Non-descript,Tharparkar 0.000833836 0.000115908 7.19393
Dangi,Non-descript;MalnadGidda,Tharparkar 0.000356654 8.79408e-05 4.05562
Dangi,Tharparkar;Non-descript,MalnadGidda 0.000477182 9.80889e-05 4.86479
Estimating f_4 in 35 blocks of size 1000
total_nsnp 34589 nsnp 35684
Dangi,Non-descript;Ongole,RedSindhi 0.00116173 0.000110236 10.5386
Dangi,Ongole;Non-descript,RedSindhi 0.000996323 9.31558e-05 10.6952
Dangi,RedSindhi;Non-descript,Ongole -0.000165407 9.70715e-05 -1.70397
Estimating f_4 in 35 blocks of size 1000
total_nsnp 34589 nsnp 35684
Dangi,Non-descript;Ongole,Sahiwal 0.000440418 5.92371e-05 7.43483
Dangi,Ongole;Non-descript,Sahiwal 0.000910492 8.46299e-05 10.7585
Dangi,Sahiwal;Non-descript,Ongole 0.000470074 6.7467e-05 6.96747
Estimating f_4 in 35 blocks of size 1000
total_nsnp 34589 nsnp 35684
Dangi,Non-descript;Ongole,Tharparkar 0.000346249 7.59328e-05 4.55994
Dangi,Ongole;Non-descript,Tharparkar 0.000821844 7.91234e-05 10.3869
Dangi,Tharparkar;Non-descript,Ongole 0.000475594 7.20947e-05 6.5968
Estimating f_4 in 35 blocks of size 1000
total_nsnp 34589 nsnp 35684
Dangi,Non-descript;RedSindhi,Sahiwal -0.000721312 0.000105743 -6.82139
Dangi,RedSindhi;Non-descript,Sahiwal 0.00077523 0.00012028 6.44523
Dangi,Sahiwal;Non-descript,RedSindhi 0.00149654 0.000116789 12.8141
Estimating f_4 in 35 blocks of size 1000
total_nsnp 34589 nsnp 35684
Dangi,Non-descript;RedSindhi,Tharparkar -0.000815481 0.000103057 -7.91293
Dangi,RedSindhi;Non-descript,Tharparkar 0.000515122 0.000141226 3.64751
Dangi,Tharparkar;Non-descript,RedSindhi 0.0013306 0.000126174 10.5458
Estimating f_4 in 35 blocks of size 1000
total_nsnp 34589 nsnp 35684
Dangi,Non-descript;Sahiwal,Tharparkar -9.41687e-05 7.07203e-05 -1.33157
Dangi,Sahiwal;Non-descript,Tharparkar 0.0011687 8.0699e-05 14.4822
Dangi,Tharparkar;Non-descript,Sahiwal 0.00126287 7.32197e-05 17.2477
Estimating f_4 in 35 blocks of size 1000
total_nsnp 34589 nsnp 35684
Dangi,Khillar;KrishnaValley,RedKandhari -0.000622355 8.24459e-05 -7.54864
Dangi,KrishnaValley;Khillar,RedKandhari -0.000684033 7.93923e-05 -8.61586
Dangi,RedKandhari;Khillar,KrishnaValley -6.16785e-05 7.07449e-05 -0.871844
Estimating f_4 in 35 blocks of size 1000
total_nsnp 34589 nsnp 35684
Dangi,Khillar;KrishnaValley,MalnadGidda -0.000490907 9.52965e-05 -5.15137
Dangi,KrishnaValley;Khillar,MalnadGidda -0.000478048 9.6691e-05 -4.94409
Dangi,MalnadGidda;Khillar,KrishnaValley 1.28589e-05 8.18893e-05 0.157028
Estimating f_4 in 35 blocks of size 1000
total_nsnp 34589 nsnp 35684
Dangi,Khillar;KrishnaValley,Ongole -0.000472889 9.45531e-05 -5.00131
Dangi,KrishnaValley;Khillar,Ongole -0.00054944 9.68302e-05 -5.67426
Dangi,Ongole;Khillar,KrishnaValley -7.65508e-05 7.34377e-05 -1.04239
Estimating f_4 in 35 blocks of size 1000
total_nsnp 34589 nsnp 35684
Dangi,Khillar;KrishnaValley,RedSindhi -0.000477722 0.000110867 -4.30898
Dangi,KrishnaValley;Khillar,RedSindhi -0.000651972 0.000130632 -4.99089
Dangi,RedSindhi;Khillar,KrishnaValley -0.00017425 0.000112499 -1.54891
Estimating f_4 in 35 blocks of size 1000
total_nsnp 34589 nsnp 35684
Dangi,Khillar;KrishnaValley,Sahiwal -0.000699415 9.857e-05 -7.09561
Dangi,KrishnaValley;Khillar,Sahiwal -0.000798914 0.000101223 -7.89262
Dangi,Sahiwal;Khillar,KrishnaValley -9.94992e-05 7.41991e-05 -1.34098
Estimating f_4 in 35 blocks of size 1000
total_nsnp 34589 nsnp 35684
Dangi,Khillar;KrishnaValley,Tharparkar -0.000714566 0.000103391 -6.91127
Dangi,KrishnaValley;Khillar,Tharparkar -0.000868975 0.000106087 -8.19113
Dangi,Tharparkar;Khillar,KrishnaValley -0.000154409 8.46397e-05 -1.82431
Estimating f_4 in 35 blocks of size 1000
total_nsnp 34589 nsnp 35684
Dangi,Khillar;RedKandhari,MalnadGidda 0.000131447 9.00287e-05 1.46006
Dangi,MalnadGidda;Khillar,RedKandhari -0.000167091 8.33605e-05 -2.00443
Dangi,RedKandhari;Khillar,MalnadGidda -3.56435e-05 9.19058e-05 -0.387826
Estimating f_4 in 35 blocks of size 1000
total_nsnp 34589 nsnp 35684
Dangi,Khillar;RedKandhari,Ongole 0.000149465 9.73643e-05 1.53511
Dangi,Ongole;Khillar,RedKandhari -0.000160249 8.59786e-05 -1.86382
Dangi,RedKandhari;Khillar,Ongole -1.07835e-05 6.86249e-05 -0.157137
Estimating f_4 in 35 blocks of size 1000
total_nsnp 34589 nsnp 35684
Dangi,Khillar;RedKandhari,RedSindhi 0.000144633 0.000108719 1.33033
Dangi,RedKandhari;Khillar,RedSindhi 0.000357732 0.000135564 2.63884
Dangi,RedSindhi;Khillar,RedKandhari 0.000213099 0.000135842 1.56873
Estimating f_4 in 35 blocks of size 1000
total_nsnp 34589 nsnp 35684
Dangi,Khillar;RedKandhari,Sahiwal -7.70603e-05 9.17597e-05 -0.839806
Dangi,RedKandhari;Khillar,Sahiwal 0.00017003 0.000100416 1.69326
Dangi,Sahiwal;Khillar,RedKandhari 0.00024709 8.56056e-05 2.88638
Estimating f_4 in 35 blocks of size 1000
total_nsnp 34589 nsnp 35684
Dangi,Khillar;RedKandhari,Tharparkar -9.22115e-05 9.01859e-05 -1.02246
Dangi,RedKandhari;Khillar,Tharparkar 0.000261862 9.63378e-05 2.71816
Dangi,Tharparkar;Khillar,RedKandhari 0.000354074 8.70343e-05 4.06821
Estimating f_4 in 35 blocks of size 1000
total_nsnp 34589 nsnp 35684
Dangi,Khillar;MalnadGidda,Ongole 1.80182e-05 0.000112441 0.160245
Dangi,MalnadGidda;Khillar,Ongole -0.000122367 8.88555e-05 -1.37714
Dangi,Ongole;Khillar,MalnadGidda -0.000140385 8.72308e-05 -1.60935
Estimating f_4 in 35 blocks of size 1000
total_nsnp 34589 nsnp 35684
Dangi,Khillar;MalnadGidda,RedSindhi 1.31855e-05 0.000108459 0.121572
Dangi,MalnadGidda;Khillar,RedSindhi 5.71831e-05 0.000150543 0.379845
Dangi,RedSindhi;Khillar,MalnadGidda 4.39975e-05 0.000167121 0.263268
Estimating f_4 in 35 blocks of size 1000
total_nsnp 34589 nsnp 35684
Dangi,Khillar;MalnadGidda,Sahiwal -0.000208508 9.6354e-05 -2.16397
Dangi,MalnadGidda;Khillar,Sahiwal -0.000137996 9.8458e-05 -1.40157
Dangi,Sahiwal;Khillar,MalnadGidda 7.05114e-05 8.0763e-05 0.873066
Estimating f_4 in 35 blocks of size 1000
total_nsnp 34589 nsnp 35684
Dangi,Khillar;MalnadGidda,Tharparkar -0.000223659 9.21536e-05 -2.42702
Dangi,MalnadGidda;Khillar,Tharparkar -0.000139056 9.42323e-05 -1.47567
Dangi,Tharparkar;Khillar,MalnadGidda 8.46028e-05 9.15878e-05 0.923734
Estimating f_4 in 35 blocks of size 1000
total_nsnp 34589 nsnp 35684
Dangi,Khillar;Ongole,RedSindhi -4.83266e-06 0.000102694 -0.0470587
Dangi,Ongole;Khillar,RedSindhi 1.58175e-05 0.000108989 0.14513
Dangi,RedSindhi;Khillar,Ongole 2.06502e-05 0.000132784 0.155517
Estimating f_4 in 35 blocks of size 1000
total_nsnp 34589 nsnp 35684
Dangi,Khillar;Ongole,Sahiwal -0.000226526 8.09295e-05 -2.79905
Dangi,Ongole;Khillar,Sahiwal -7.00131e-05 8.56758e-05 -0.817187
Dangi,Sahiwal;Khillar,Ongole 0.000156513 8.07837e-05 1.93743
Estimating f_4 in 35 blocks of size 1000
total_nsnp 34589 nsnp 35684
Dangi,Khillar;Ongole,Tharparkar -0.000241677 8.89555e-05 -2.71683
Dangi,Ongole;Khillar,Tharparkar -0.000158662 8.53687e-05 -1.85855
Dangi,Tharparkar;Khillar,Ongole 8.30151e-05 7.49941e-05 1.10696
Estimating f_4 in 35 blocks of size 1000
total_nsnp 34589 nsnp 35684
Dangi,Khillar;RedSindhi,Sahiwal -0.000221693 0.000100766 -2.20008
Dangi,RedSindhi;Khillar,Sahiwal 0.000961288 0.000148275 6.48313
Dangi,Sahiwal;Khillar,RedSindhi 0.00118298 0.000144029 8.2135
Estimating f_4 in 35 blocks of size 1000
total_nsnp 34589 nsnp 35684
Dangi,Khillar;RedSindhi,Tharparkar -0.000236844 0.000110201 -2.1492
Dangi,RedSindhi;Khillar,Tharparkar 0.000701179 0.00018008 3.89371
Dangi,Tharparkar;Khillar,RedSindhi 0.000938023 0.000171954 5.45507
Estimating f_4 in 35 blocks of size 1000
total_nsnp 34589 nsnp 35684
Dangi,Khillar;Sahiwal,Tharparkar -1.51512e-05 8.05976e-05 -0.187985
Dangi,Sahiwal;Khillar,Tharparkar 0.000855139 0.000107294 7.97009
Dangi,Tharparkar;Khillar,Sahiwal 0.00087029 0.000106038 8.20732
Estimating f_4 in 35 blocks of size 1000
total_nsnp 34589 nsnp 35684
Dangi,KrishnaValley;RedKandhari,MalnadGidda 0.000205985 8.69621e-05 2.36867
Dangi,MalnadGidda;KrishnaValley,RedKandhari -0.00017995 8.70146e-05 -2.06804
Dangi,RedKandhari;KrishnaValley,MalnadGidda 2.60351e-05 0.000102968 0.252845
Estimating f_4 in 35 blocks of size 1000
total_nsnp 34589 nsnp 35684
Dangi,KrishnaValley;RedKandhari,Ongole 0.000134593 8.28958e-05 1.62364
Dangi,Ongole;KrishnaValley,RedKandhari -8.36981e-05 7.97084e-05 -1.05005
Dangi,RedKandhari;KrishnaValley,Ongole 5.0895e-05 8.17674e-05 0.622436
Estimating f_4 in 35 blocks of size 1000
total_nsnp 34589 nsnp 35684
Dangi,KrishnaValley;RedKandhari,RedSindhi 3.20608e-05 0.000124181 0.258177
Dangi,RedKandhari;KrishnaValley,RedSindhi 0.000419411 0.000131773 3.18284
Dangi,RedSindhi;KrishnaValley,RedKandhari 0.00038735 0.000129801 2.98418
Estimating f_4 in 35 blocks of size 1000
total_nsnp 34589 nsnp 35684
Dangi,KrishnaValley;RedKandhari,Sahiwal -0.000114881 8.5212e-05 -1.34818
Dangi,RedKandhari;KrishnaValley,Sahiwal 0.000231708 9.44178e-05 2.45407
Dangi,Sahiwal;KrishnaValley,RedKandhari 0.000346589 7.90982e-05 4.38176
Estimating f_4 in 35 blocks of size 1000
total_nsnp 34589 nsnp 35684
Dangi,KrishnaValley;RedKandhari,Tharparkar -0.000184942 7.37661e-05 -2.50714
Dangi,RedKandhari;KrishnaValley,Tharparkar 0.000323541 7.69448e-05 4.20484
Dangi,Tharparkar;KrishnaValley,RedKandhari 0.000508483 7.81297e-05 6.50819
Estimating f_4 in 35 blocks of size 1000
total_nsnp 34589 nsnp 35684
Dangi,KrishnaValley;MalnadGidda,Ongole -7.13916e-05 9.29131e-05 -0.768369
Dangi,MalnadGidda;KrishnaValley,Ongole -0.000135225 7.22524e-05 -1.87157
Dangi,Ongole;KrishnaValley,MalnadGidda -6.38339e-05 7.20693e-05 -0.885729
Estimating f_4 in 35 blocks of size 1000
total_nsnp 34589 nsnp 35684
Dangi,KrishnaValley;MalnadGidda,RedSindhi -0.000173924 0.000121541 -1.43098
Dangi,MalnadGidda;KrishnaValley,RedSindhi 4.43241e-05 0.000131433 0.337238
Dangi,RedSindhi;KrishnaValley,MalnadGidda 0.000218248 0.000145379 1.50123
Estimating f_4 in 35 blocks of size 1000
total_nsnp 34589 nsnp 35684
Dangi,KrishnaValley;MalnadGidda,Sahiwal -0.000320866 9.30709e-05 -3.44754
Dangi,MalnadGidda;KrishnaValley,Sahiwal -0.000150855 8.36224e-05 -1.804
Dangi,Sahiwal;KrishnaValley,MalnadGidda 0.000170011 7.15736e-05 2.37533
Estimating f_4 in 35 blocks of size 1000
total_nsnp 34589 nsnp 35684
Dangi,KrishnaValley;MalnadGidda,Tharparkar -0.000390927 8.66395e-05 -4.51211
Dangi,MalnadGidda;KrishnaValley,Tharparkar -0.000151915 8.18248e-05 -1.85659
Dangi,Tharparkar;KrishnaValley,MalnadGidda 0.000239012 7.66778e-05 3.1171
Estimating f_4 in 35 blocks of size 1000
total_nsnp 34589 nsnp 35684
Dangi,KrishnaValley;Ongole,RedSindhi -0.000102532 0.000102094 -1.0043
Dangi,Ongole;KrishnaValley,RedSindhi 9.23683e-05 8.97692e-05 1.02895
Dangi,RedSindhi;KrishnaValley,Ongole 0.000194901 0.00011299 1.72493
Estimating f_4 in 35 blocks of size 1000
total_nsnp 34589 nsnp 35684
Dangi,KrishnaValley;Ongole,Sahiwal -0.000249474 9.08687e-05 -2.74544
Dangi,Ongole;KrishnaValley,Sahiwal 6.53769e-06 7.97207e-05 0.0820074
Dangi,Sahiwal;KrishnaValley,Ongole 0.000256012 7.68357e-05 3.33194
Estimating f_4 in 35 blocks of size 1000
total_nsnp 34589 nsnp 35684
Dangi,KrishnaValley;Ongole,Tharparkar -0.000319535 8.20284e-05 -3.89542
Dangi,Ongole;KrishnaValley,Tharparkar -8.2111e-05 6.85563e-05 -1.19772
Dangi,Tharparkar;KrishnaValley,Ongole 0.000237424 7.03899e-05 3.37299
Estimating f_4 in 35 blocks of size 1000
total_nsnp 34589 nsnp 35684
Dangi,KrishnaValley;RedSindhi,Sahiwal -0.000146942 0.000105339 -1.39495
Dangi,RedSindhi;KrishnaValley,Sahiwal 0.00113554 0.000108682 10.4483
Dangi,Sahiwal;KrishnaValley,RedSindhi 0.00128248 0.000125391 10.2278
Estimating f_4 in 35 blocks of size 1000
total_nsnp 34589 nsnp 35684
Dangi,KrishnaValley;RedSindhi,Tharparkar -0.000217003 0.000105177 -2.06323
Dangi,RedSindhi;KrishnaValley,Tharparkar 0.00087543 0.000129514 6.75935
Dangi,Tharparkar;KrishnaValley,RedSindhi 0.00109243 0.000142966 7.64122
Estimating f_4 in 35 blocks of size 1000
total_nsnp 34589 nsnp 35684
Dangi,KrishnaValley;Sahiwal,Tharparkar -7.00613e-05 6.99752e-05 -1.00123
Dangi,Sahiwal;KrishnaValley,Tharparkar 0.000954638 9.85359e-05 9.68823
Dangi,Tharparkar;KrishnaValley,Sahiwal 0.0010247 9.15029e-05 11.1985
Estimating f_4 in 35 blocks of size 1000
total_nsnp 34589 nsnp 35684
Dangi,MalnadGidda;RedKandhari,Ongole 4.47242e-05 9.16844e-05 0.487806
Dangi,Ongole;RedKandhari,MalnadGidda 1.98642e-05 7.93344e-05 0.250386
Dangi,RedKandhari;MalnadGidda,Ongole 2.486e-05 0.000100751 0.246746
Estimating f_4 in 35 blocks of size 1000
total_nsnp 34589 nsnp 35684
Dangi,MalnadGidda;RedKandhari,RedSindhi 0.000224274 0.000152854 1.46724
Dangi,RedKandhari;MalnadGidda,RedSindhi 0.000393376 0.000138564 2.83895
Dangi,RedSindhi;RedKandhari,MalnadGidda -0.000169102 0.000153211 -1.10372
Estimating f_4 in 35 blocks of size 1000
total_nsnp 34589 nsnp 35684
Dangi,MalnadGidda;RedKandhari,Sahiwal 2.90946e-05 0.000101055 0.287908
Dangi,RedKandhari;MalnadGidda,Sahiwal 0.000205673 0.000112052 1.83551
Dangi,Sahiwal;RedKandhari,MalnadGidda -0.000176578 8.20142e-05 -2.15302
Estimating f_4 in 35 blocks of size 1000
total_nsnp 34589 nsnp 35684
Dangi,MalnadGidda;RedKandhari,Tharparkar 2.80348e-05 8.70377e-05 0.322099
Dangi,RedKandhari;MalnadGidda,Tharparkar 0.000297506 0.000104383 2.85013
Dangi,Tharparkar;RedKandhari,MalnadGidda -0.000269471 8.82643e-05 -3.053
Estimating f_4 in 35 blocks of size 1000
total_nsnp 34589 nsnp 35684
Dangi,Ongole;RedKandhari,RedSindhi 0.000176066 0.000108652 1.62047
Dangi,RedKandhari;Ongole,RedSindhi 0.000368516 0.000120871 3.04884
Dangi,RedSindhi;RedKandhari,Ongole -0.000192449 9.15506e-05 -2.10211
Estimating f_4 in 35 blocks of size 1000
total_nsnp 34589 nsnp 35684
Dangi,Ongole;RedKandhari,Sahiwal 9.02358e-05 8.70813e-05 1.03623
Dangi,RedKandhari;Ongole,Sahiwal 0.000180813 7.54755e-05 2.39565
Dangi,Sahiwal;RedKandhari,Ongole -9.05773e-05 7.39367e-05 -1.22506
Estimating f_4 in 35 blocks of size 1000
total_nsnp 34589 nsnp 35684
Dangi,Ongole;RedKandhari,Tharparkar 1.58715e-06 8.79379e-05 0.0180486
Dangi,RedKandhari;Ongole,Tharparkar 0.000272646 7.87442e-05 3.46242
Dangi,Tharparkar;RedKandhari,Ongole -0.000271058 7.8387e-05 -3.45795
Estimating f_4 in 35 blocks of size 1000
total_nsnp 34589 nsnp 35684
Dangi,RedKandhari;RedSindhi,Sahiwal -0.000187702 0.000117558 -1.59668
Dangi,RedSindhi;RedKandhari,Sahiwal 0.000748188 0.000116842 6.40339
Dangi,Sahiwal;RedKandhari,RedSindhi 0.000935891 0.000121346 7.71257
Estimating f_4 in 35 blocks of size 1000
total_nsnp 34589 nsnp 35684
Dangi,RedKandhari;RedSindhi,Tharparkar -9.58699e-05 0.000100205 -0.956734
Dangi,RedSindhi;RedKandhari,Tharparkar 0.00048808 0.000132696 3.67819
Dangi,Tharparkar;RedKandhari,RedSindhi 0.00058395 0.00013733 4.25217
Estimating f_4 in 35 blocks of size 1000
total_nsnp 34589 nsnp 35684
Dangi,RedKandhari;Sahiwal,Tharparkar 9.18326e-05 7.80421e-05 1.17671
Dangi,Sahiwal;RedKandhari,Tharparkar 0.000608049 8.35939e-05 7.27385
Dangi,Tharparkar;RedKandhari,Sahiwal 0.000516217 7.99266e-05 6.45863
Estimating f_4 in 35 blocks of size 1000
total_nsnp 34589 nsnp 35684
Dangi,MalnadGidda;Ongole,RedSindhi 0.00017955 0.000141782 1.26638
Dangi,Ongole;MalnadGidda,RedSindhi 0.000156202 9.37759e-05 1.6657
Dangi,RedSindhi;MalnadGidda,Ongole -2.33474e-05 0.000134681 -0.173353
Estimating f_4 in 35 blocks of size 1000
total_nsnp 34589 nsnp 35684
Dangi,MalnadGidda;Ongole,Sahiwal -1.56296e-05 8.56389e-05 -0.182506
Dangi,Ongole;MalnadGidda,Sahiwal 7.03716e-05 8.52334e-05 0.825634
Dangi,Sahiwal;MalnadGidda,Ongole 8.60012e-05 7.52446e-05 1.14295
Estimating f_4 in 35 blocks of size 1000
total_nsnp 34589 nsnp 35684
Dangi,MalnadGidda;Ongole,Tharparkar -1.66894e-05 8.26877e-05 -0.201837
Dangi,Ongole;MalnadGidda,Tharparkar -1.82771e-05 7.00993e-05 -0.260731
Dangi,Tharparkar;MalnadGidda,Ongole -1.58767e-06 7.47157e-05 -0.0212494
Estimating f_4 in 35 blocks of size 1000
total_nsnp 34589 nsnp 35684
Dangi,MalnadGidda;RedSindhi,Sahiwal -0.000195179 0.000143146 -1.3635
Dangi,RedSindhi;MalnadGidda,Sahiwal 0.00091729 0.000161395 5.68351
Dangi,Sahiwal;MalnadGidda,RedSindhi 0.00111247 0.000126096 8.82241
Estimating f_4 in 35 blocks of size 1000
total_nsnp 34589 nsnp 35684
Dangi,MalnadGidda;RedSindhi,Tharparkar -0.000196239 0.000136562 -1.437
Dangi,RedSindhi;MalnadGidda,Tharparkar 0.000657182 0.00015471 4.24783
Dangi,Tharparkar;MalnadGidda,RedSindhi 0.000853421 0.000149466 5.7098
Estimating f_4 in 35 blocks of size 1000
total_nsnp 34589 nsnp 35684
Dangi,MalnadGidda;Sahiwal,Tharparkar -1.05982e-06 7.87006e-05 -0.0134665
Dangi,Sahiwal;MalnadGidda,Tharparkar 0.000784628 0.000103357 7.59141
Dangi,Tharparkar;MalnadGidda,Sahiwal 0.000785687 0.000101496 7.7411
Estimating f_4 in 35 blocks of size 1000
total_nsnp 34589 nsnp 35684
Dangi,Ongole;RedSindhi,Sahiwal -8.58306e-05 9.53664e-05 -0.900009
Dangi,RedSindhi;Ongole,Sahiwal 0.000940638 9.86537e-05 9.53474
Dangi,Sahiwal;Ongole,RedSindhi 0.00102647 0.000114214 8.98722
Estimating f_4 in 35 blocks of size 1000
total_nsnp 34589 nsnp 35684
Dangi,Ongole;RedSindhi,Tharparkar -0.000174479 7.95253e-05 -2.19401
Dangi,RedSindhi;Ongole,Tharparkar 0.000680529 0.000130535 5.21337
Dangi,Tharparkar;Ongole,RedSindhi 0.000855008 0.000132489 6.45344
Estimating f_4 in 35 blocks of size 1000
total_nsnp 34589 nsnp 35684
Dangi,Ongole;Sahiwal,Tharparkar -8.86487e-05 6.97175e-05 -1.27154
Dangi,Sahiwal;Ongole,Tharparkar 0.000698626 8.57248e-05 8.14965
Dangi,Tharparkar;Ongole,Sahiwal 0.000787275 6.74492e-05 11.6721
Estimating f_4 in 35 blocks of size 1000
total_nsnp 34589 nsnp 35684
Dangi,RedSindhi;Sahiwal,Tharparkar -0.000260109 0.00011875 -2.19039
Dangi,Sahiwal;RedSindhi,Tharparkar -0.000327842 0.000108647 -3.0175
Dangi,Tharparkar;RedSindhi,Sahiwal -6.77331e-05 0.000102048 -0.663737
Estimating f_4 in 35 blocks of size 1000
total_nsnp 34589 nsnp 35684
Gaolao,Gir;Hallikar,Hariana 0.000765668 0.000124273 6.16119
Gaolao,Hallikar;Gir,Hariana 7.50696e-05 9.62062e-05 0.780299
Gaolao,Hariana;Gir,Hallikar -0.000690598 0.00011178 -6.17818
Estimating f_4 in 35 blocks of size 1000
total_nsnp 34589 nsnp 35684
Gaolao,Gir;Hallikar,Non-descript 0.00043613 0.000118142 3.69156
Gaolao,Hallikar;Gir,Non-descript 0.000302443 7.94646e-05 3.80601
Gaolao,Non-descript;Gir,Hallikar -0.000133686 0.000103681 -1.2894
Estimating f_4 in 35 blocks of size 1000
total_nsnp 34589 nsnp 35684
Gaolao,Gir;Hallikar,Khillar 0.000135884 9.67117e-05 1.40504
Gaolao,Hallikar;Gir,Khillar 0.00201101 0.000138134 14.5584
Gaolao,Khillar;Gir,Hallikar 0.00187512 0.000115445 16.2426
Estimating f_4 in 35 blocks of size 1000
total_nsnp 34589 nsnp 35684
Gaolao,Gir;Hallikar,KrishnaValley 8.12983e-05 8.29035e-05 0.980637
Gaolao,Hallikar;Gir,KrishnaValley 0.000997268 9.04662e-05 11.0237
Gaolao,KrishnaValley;Gir,Hallikar 0.00091597 8.35983e-05 10.9568
Estimating f_4 in 35 blocks of size 1000
total_nsnp 34589 nsnp 35684
Gaolao,Gir;Hallikar,RedKandhari 0.000728357 9.87169e-05 7.37824
Gaolao,Hallikar;Gir,RedKandhari 0.000117073 9.5456e-05 1.22646
Gaolao,RedKandhari;Gir,Hallikar -0.000611284 9.2412e-05 -6.61477
Estimating f_4 in 35 blocks of size 1000
total_nsnp 34589 nsnp 35684
Gaolao,Gir;Hallikar,MalnadGidda 0.000125118 0.000104823 1.19361
Gaolao,Hallikar;Gir,MalnadGidda 0.000516157 9.75472e-05 5.29136
Gaolao,MalnadGidda;Gir,Hallikar 0.000391039 0.000101895 3.83767
Estimating f_4 in 35 blocks of size 1000
total_nsnp 34589 nsnp 35684
Gaolao,Gir;Hallikar,Ongole 0.000108603 8.58174e-05 1.26552
Gaolao,Hallikar;Gir,Ongole 0.000475141 9.41334e-05 5.04753
Gaolao,Ongole;Gir,Hallikar 0.000366538 7.89326e-05 4.64368
Estimating f_4 in 35 blocks of size 1000
total_nsnp 34589 nsnp 35684
Gaolao,Gir;Hallikar,RedSindhi 0.000810396 0.000163198 4.96573
Gaolao,Hallikar;Gir,RedSindhi 0.000108278 0.000129757 0.834467
Gaolao,RedSindhi;Gir,Hallikar -0.000702119 0.000141819 -4.95081
Estimating f_4 in 35 blocks of size 1000
total_nsnp 34589 nsnp 35684
Gaolao,Gir;Hallikar,Sahiwal 0.000528875 0.00012014 4.40216
Gaolao,Hallikar;Gir,Sahiwal 3.44855e-05 7.90873e-05 0.436043
Gaolao,Sahiwal;Gir,Hallikar -0.000494389 0.000113704 -4.34805
Estimating f_4 in 35 blocks of size 1000
total_nsnp 34589 nsnp 35684
Gaolao,Gir;Hallikar,Tharparkar 0.000950851 9.96684e-05 9.54015
Gaolao,Hallikar;Gir,Tharparkar -8.885e-05 0.000100522 -0.883887
Gaolao,Tharparkar;Gir,Hallikar -0.0010397 8.84109e-05 -11.7599
Estimating f_4 in 35 blocks of size 1000
total_nsnp 34589 nsnp 35684
Gaolao,Gir;Hariana,Non-descript -0.000329538 0.000122873 -2.68194
Gaolao,Hariana;Gir,Non-descript -0.000419347 0.000101939 -4.1137
Gaolao,Non-descript;Gir,Hariana -8.98085e-05 9.95777e-05 -0.901894
Estimating f_4 in 35 blocks of size 1000
total_nsnp 34589 nsnp 35684
Gaolao,Gir;Hariana,Khillar -0.000629784 0.000121678 -5.17583
Gaolao,Hariana;Gir,Khillar -0.000736147 0.000104621 -7.03634
Gaolao,Khillar;Gir,Hariana -0.000106363 0.000105283 -1.01026
Estimating f_4 in 35 blocks of size 1000
total_nsnp 34589 nsnp 35684
Gaolao,Gir;Hariana,KrishnaValley -0.00068437 0.000129816 -5.27185
Gaolao,Hariana;Gir,KrishnaValley -0.000709695 0.000129546 -5.47834
Gaolao,KrishnaValley;Gir,Hariana -2.53259e-05 8.67396e-05 -0.291977
Estimating f_4 in 35 blocks of size 1000
total_nsnp 34589 nsnp 35684
Gaolao,Gir;Hariana,RedKandhari -3.73108e-05 0.000108337 -0.344395
Gaolao,Hariana;Gir,RedKandhari -0.000560779 8.50133e-05 -6.59637
Gaolao,RedKandhari;Gir,Hariana -0.000523469 8.0697e-05 -6.48684
Estimating f_4 in 35 blocks of size 1000
total_nsnp 34589 nsnp 35684
Gaolao,Gir;Hariana,MalnadGidda -0.000640549 0.000138723 -4.61746
Gaolao,Hariana;Gir,MalnadGidda -0.000601165 0.000147817 -4.06695
Gaolao,MalnadGidda;Gir,Hariana 3.93845e-05 0.000113093 0.34825
Estimating f_4 in 35 blocks of size 1000
total_nsnp 34589 nsnp 35684
Gaolao,Gir;Hariana,Ongole -0.000657064 0.000112847 -5.82263
Gaolao,Hariana;Gir,Ongole -0.000676097 0.000110828 -6.10041
Gaolao,Ongole;Gir,Hariana -1.90323e-05 8.78533e-05 -0.216638
Estimating f_4 in 35 blocks of size 1000
total_nsnp 34589 nsnp 35684
Gaolao,Gir;Hariana,RedSindhi 4.47284e-05 0.00013823 0.323579
Gaolao,Hariana;Gir,RedSindhi -8.66636e-05 0.000158632 -0.54632
Gaolao,RedSindhi;Gir,Hariana -0.000131392 0.000118244 -1.1112
Estimating f_4 in 35 blocks of size 1000
total_nsnp 34589 nsnp 35684
Gaolao,Gir;Hariana,Sahiwal -0.000236793 0.000100592 -2.354
Gaolao,Hariana;Gir,Sahiwal -7.42277e-06 0.0001088 -0.0682243
Gaolao,Sahiwal;Gir,Hariana 0.00022937 8.79542e-05 2.60784
Estimating f_4 in 35 blocks of size 1000
total_nsnp 34589 nsnp 35684
Gaolao,Gir;Hariana,Tharparkar 0.000185183 0.000105389 1.75713
Gaolao,Hariana;Gir,Tharparkar 0.000181894 0.00010585 1.71842
Gaolao,Tharparkar;Gir,Hariana -3.28941e-06 8.99474e-05 -0.0365703
Estimating f_4 in 35 blocks of size 1000
total_nsnp 34589 nsnp 35684
Gaolao,Gir;Non-descript,Khillar -0.000300246 0.000117128 -2.5634
Gaolao,Khillar;Gir,Non-descript 0.000218213 9.11759e-05 2.39332
Gaolao,Non-descript;Gir,Khillar -8.20327e-05 0.000107367 -0.764042
Estimating f_4 in 35 blocks of size 1000
total_nsnp 34589 nsnp 35684
Gaolao,Gir;Non-descript,KrishnaValley -0.000354831 0.000130873 -2.71126
Gaolao,KrishnaValley;Gir,Non-descript 0.000130289 8.77724e-05 1.48439
Gaolao,Non-descript;Gir,KrishnaValley -0.000224543 0.00011134 -2.01672
Estimating f_4 in 35 blocks of size 1000
total_nsnp 34589 nsnp 35684
Gaolao,Gir;Non-descript,RedKandhari 0.000292227 0.000111401 2.62319
Gaolao,Non-descript;Gir,RedKandhari -0.000302157 9.95117e-05 -3.03639
Gaolao,RedKandhari;Gir,Non-descript -0.000594384 8.90207e-05 -6.67692
Estimating f_4 in 35 blocks of size 1000
total_nsnp 34589 nsnp 35684
Gaolao,Gir;Non-descript,MalnadGidda -0.000311011 0.00014295 -2.17567
Gaolao,MalnadGidda;Gir,Non-descript 0.000125845 0.000103854 1.21175
Gaolao,Non-descript;Gir,MalnadGidda -0.000185166 9.99049e-05 -1.85342
Estimating f_4 in 35 blocks of size 1000
total_nsnp 34589 nsnp 35684
Gaolao,Gir;Non-descript,Ongole -0.000327526 9.21449e-05 -3.55447
Gaolao,Non-descript;Gir,Ongole -0.000276724 9.5421e-05 -2.90003
Gaolao,Ongole;Gir,Non-descript 5.08027e-05 7.5896e-05 0.669373
Estimating f_4 in 35 blocks of size 1000
total_nsnp 34589 nsnp 35684
Gaolao,Gir;Non-descript,RedSindhi 0.000374267 0.000126577 2.95683
Gaolao,Non-descript;Gir,RedSindhi 0.00061507 0.000119613 5.14216
Gaolao,RedSindhi;Gir,Non-descript 0.000240803 0.0001383 1.74117
Estimating f_4 in 35 blocks of size 1000
total_nsnp 34589 nsnp 35684
Gaolao,Gir;Non-descript,Sahiwal 9.27451e-05 0.000118574 0.782172
Gaolao,Non-descript;Gir,Sahiwal 4.80817e-06 8.98305e-05 0.053525
Gaolao,Sahiwal;Gir,Non-descript -8.79369e-05 0.000106333 -0.826996
Estimating f_4 in 35 blocks of size 1000
total_nsnp 34589 nsnp 35684
Gaolao,Gir;Non-descript,Tharparkar 0.000514721 0.000106469 4.83445
Gaolao,Non-descript;Gir,Tharparkar -2.81805e-05 0.000104041 -0.270859
Gaolao,Tharparkar;Gir,Non-descript -0.000542902 7.99315e-05 -6.79209
Estimating f_4 in 35 blocks of size 1000
total_nsnp 34589 nsnp 35684
Gaolao,Gir;Khillar,KrishnaValley -5.45853e-05 0.000101982 -0.535243
Gaolao,Khillar;Gir,KrishnaValley 0.000772175 9.33064e-05 8.27568
Gaolao,KrishnaValley;Gir,Khillar 0.00082676 0.00010325 8.00739
Estimating f_4 in 35 blocks of size 1000
total_nsnp 34589 nsnp 35684
Gaolao,Gir;Khillar,RedKandhari 0.000592473 0.000111537 5.31189
Gaolao,Khillar;Gir,RedKandhari -5.0516e-05 9.04386e-05 -0.558567
Gaolao,RedKandhari;Gir,Khillar -0.000642989 0.000111738 -5.75442
Estimating f_4 in 35 blocks of size 1000
total_nsnp 34589 nsnp 35684
Gaolao,Gir;Khillar,MalnadGidda -1.07651e-05 0.000109272 -0.0985171
Gaolao,Khillar;Gir,MalnadGidda 0.000298476 9.96338e-05 2.99573
Gaolao,MalnadGidda;Gir,Khillar 0.000309241 8.71553e-05 3.54816
Estimating f_4 in 35 blocks of size 1000
total_nsnp 34589 nsnp 35684
Gaolao,Gir;Khillar,Ongole -2.72802e-05 9.05725e-05 -0.301197
Gaolao,Khillar;Gir,Ongole 0.000214531 8.81571e-05 2.43351
Gaolao,Ongole;Gir,Khillar 0.000241812 9.52361e-05 2.53908
Estimating f_4 in 35 blocks of size 1000
total_nsnp 34589 nsnp 35684
Gaolao,Gir;Khillar,RedSindhi 0.000674513 0.000153761 4.38675
Gaolao,Khillar;Gir,RedSindhi -6.02378e-05 0.000127468 -0.472571
Gaolao,RedSindhi;Gir,Khillar -0.000734751 0.000162936 -4.50944
Estimating f_4 in 35 blocks of size 1000
total_nsnp 34589 nsnp 35684
Gaolao,Gir;Khillar,Sahiwal 0.000392991 0.000113192 3.47191
Gaolao,Khillar;Gir,Sahiwal -0.00017088 7.88086e-05 -2.1683
Gaolao,Sahiwal;Gir,Khillar -0.000563872 0.000107509 -5.24489
Estimating f_4 in 35 blocks of size 1000
total_nsnp 34589 nsnp 35684
Gaolao,Gir;Khillar,Tharparkar 0.000814968 0.000112841 7.22228
Gaolao,Khillar;Gir,Tharparkar -0.000124851 9.80698e-05 -1.27309
Gaolao,Tharparkar;Gir,Khillar -0.000939819 8.78325e-05 -10.7001
Estimating f_4 in 35 blocks of size 1000
total_nsnp 34589 nsnp 35684
Gaolao,Gir;KrishnaValley,RedKandhari 0.000647059 0.000109604 5.90362
Gaolao,KrishnaValley;Gir,RedKandhari 1.79605e-05 7.98904e-05 0.224815
Gaolao,RedKandhari;Gir,KrishnaValley -0.000629098 9.61835e-05 -6.5406
Estimating f_4 in 35 blocks of size 1000
total_nsnp 34589 nsnp 35684
Gaolao,Gir;KrishnaValley,MalnadGidda 4.38202e-05 0.000108798 0.402766
Gaolao,KrishnaValley;Gir,MalnadGidda 0.00044149 9.25459e-05 4.7705
Gaolao,MalnadGidda;Gir,KrishnaValley 0.00039767 0.000100516 3.95629
Estimating f_4 in 35 blocks of size 1000
total_nsnp 34589 nsnp 35684
Gaolao,Gir;KrishnaValley,Ongole 2.73051e-05 9.71606e-05 0.281031
Gaolao,KrishnaValley;Gir,Ongole 0.000268136 8.36105e-05 3.20696
Gaolao,Ongole;Gir,KrishnaValley 0.000240831 7.24028e-05 3.32626
Estimating f_4 in 35 blocks of size 1000
total_nsnp 34589 nsnp 35684
Gaolao,Gir;KrishnaValley,RedSindhi 0.000729098 0.000155654 4.6841
Gaolao,KrishnaValley;Gir,RedSindhi -0.000104333 0.000135769 -0.768463
Gaolao,RedSindhi;Gir,KrishnaValley -0.000833431 0.000155501 -5.35966
Estimating f_4 in 35 blocks of size 1000
total_nsnp 34589 nsnp 35684
Gaolao,Gir;KrishnaValley,Sahiwal 0.000447577 0.000117976 3.79379
Gaolao,KrishnaValley;Gir,Sahiwal -0.000140224 7.55683e-05 -1.8556
Gaolao,Sahiwal;Gir,KrishnaValley -0.000587801 0.000126493 -4.64692
Estimating f_4 in 35 blocks of size 1000
total_nsnp 34589 nsnp 35684
Gaolao,Gir;KrishnaValley,Tharparkar 0.000869553 9.8752e-05 8.80542
Gaolao,KrishnaValley;Gir,Tharparkar -0.000149106 9.15101e-05 -1.62939
Gaolao,Tharparkar;Gir,KrishnaValley -0.00101866 0.000106815 -9.53669
Estimating f_4 in 35 blocks of size 1000
total_nsnp 34589 nsnp 35684
Gaolao,Gir;RedKandhari,MalnadGidda -0.000603239 0.00010493 -5.74898
Gaolao,MalnadGidda;Gir,RedKandhari 1.73842e-05 8.7815e-05 0.197964
Gaolao,RedKandhari;Gir,MalnadGidda -0.000585854 0.000112776 -5.19484
Estimating f_4 in 35 blocks of size 1000
total_nsnp 34589 nsnp 35684
Gaolao,Gir;RedKandhari,Ongole -0.000619754 7.84055e-05 -7.90447
Gaolao,Ongole;Gir,RedKandhari -4.32034e-05 8.40889e-05 -0.513783
Gaolao,RedKandhari;Gir,Ongole -0.000662957 8.95509e-05 -7.40313
Estimating f_4 in 35 blocks of size 1000
total_nsnp 34589 nsnp 35684
Gaolao,Gir;RedKandhari,RedSindhi 8.20392e-05 0.000140096 0.585595
Gaolao,RedKandhari;Gir,RedSindhi -0.000564378 0.000142568 -3.95865
Gaolao,RedSindhi;Gir,RedKandhari -0.000646417 0.000150362 -4.29909
Estimating f_4 in 35 blocks of size 1000
total_nsnp 34589 nsnp 35684
Gaolao,Gir;RedKandhari,Sahiwal -0.000199482 0.000114256 -1.74592
Gaolao,RedKandhari;Gir,Sahiwal -0.00064103 8.58964e-05 -7.46283
Gaolao,Sahiwal;Gir,RedKandhari -0.000441548 8.35104e-05 -5.28734
Estimating f_4 in 35 blocks of size 1000
total_nsnp 34589 nsnp 35684
Gaolao,Gir;RedKandhari,Tharparkar 0.000222494 9.83945e-05 2.26125
Gaolao,RedKandhari;Gir,Tharparkar -0.000488018 8.20826e-05 -5.94545
Gaolao,Tharparkar;Gir,RedKandhari -0.000710512 6.07458e-05 -11.6965
Estimating f_4 in 35 blocks of size 1000
total_nsnp 34589 nsnp 35684
Gaolao,Gir;MalnadGidda,Ongole -1.65151e-05 8.52179e-05 -0.193798
Gaolao,MalnadGidda;Gir,Ongole 0.00017769 6.74915e-05 2.63278
Gaolao,Ongole;Gir,MalnadGidda 0.000194206 7.67245e-05 2.5312
Estimating f_4 in 35 blocks of size 1000
total_nsnp 34589 nsnp 35684
Gaolao,Gir;MalnadGidda,RedSindhi 0.000685278 0.000160606 4.26682
Gaolao,MalnadGidda;Gir,RedSindhi 8.73034e-05 0.000143216 0.60959
Gaolao,RedSindhi;Gir,MalnadGidda -0.000597974 0.000176802 -3.38217
Estimating f_4 in 35 blocks of size 1000
total_nsnp 34589 nsnp 35684
Gaolao,Gir;MalnadGidda,Sahiwal 0.000403756 0.000130653 3.0903
Gaolao,MalnadGidda;Gir,Sahiwal 3.17474e-06 0.000108881 0.0291579
Gaolao,Sahiwal;Gir,MalnadGidda -0.000400582 0.000116255 -3.44572
Estimating f_4 in 35 blocks of size 1000
total_nsnp 34589 nsnp 35684
Gaolao,Gir;MalnadGidda,Tharparkar 0.000825733 0.000117545 7.02485
Gaolao,MalnadGidda;Gir,Tharparkar 6.3295e-05 0.000104558 0.605357
Gaolao,Tharparkar;Gir,MalnadGidda -0.000762438 0.000131472 -5.79925
Estimating f_4 in 35 blocks of size 1000
total_nsnp 34589 nsnp 35684
Gaolao,Gir;Ongole,RedSindhi 0.000701793 0.000123817 5.668
Gaolao,Ongole;Gir,RedSindhi -2.14916e-05 0.000111313 -0.193073
Gaolao,RedSindhi;Gir,Ongole -0.000723284 0.000141978 -5.09435
Estimating f_4 in 35 blocks of size 1000
total_nsnp 34589 nsnp 35684
Gaolao,Gir;Ongole,Sahiwal 0.000420271 0.000113769 3.69406
Gaolao,Ongole;Gir,Sahiwal 3.72834e-06 9.23537e-05 0.0403702
Gaolao,Sahiwal;Gir,Ongole -0.000416543 0.000106505 -3.91103
Estimating f_4 in 35 blocks of size 1000
total_nsnp 34589 nsnp 35684
Gaolao,Gir;Ongole,Tharparkar 0.000842248 9.492e-05 8.87324
Gaolao,Ongole;Gir,Tharparkar -2.37403e-05 8.80874e-05 -0.269508
Gaolao,Tharparkar;Gir,Ongole -0.000865988 9.01238e-05 -9.60887
Estimating f_4 in 35 blocks of size 1000
total_nsnp 34589 nsnp 35684
Gaolao,Gir;RedSindhi,Sahiwal -0.000281521 0.000130096 -2.16396
Gaolao,RedSindhi;Gir,Sahiwal 5.84669e-05 0.000134218 0.435611
Gaolao,Sahiwal;Gir,RedSindhi 0.000339988 0.00011083 3.06766
Estimating f_4 in 35 blocks of size 1000
total_nsnp 34589 nsnp 35684
Gaolao,Gir;RedSindhi,Tharparkar 0.000140455 0.000130723 1.07445
Gaolao,RedSindhi;Gir,Tharparkar -0.000140462 0.000156091 -0.89987
Gaolao,Tharparkar;Gir,RedSindhi -0.000280917 0.000147854 -1.89996
Estimating f_4 in 35 blocks of size 1000
total_nsnp 34589 nsnp 35684
Gaolao,Gir;Sahiwal,Tharparkar 0.000421976 9.62245e-05 4.38533
Gaolao,Sahiwal;Gir,Tharparkar 0.000184377 9.4538e-05 1.9503
Gaolao,Tharparkar;Gir,Sahiwal -0.000237599 8.31691e-05 -2.85682
Estimating f_4 in 35 blocks of size 1000
total_nsnp 34589 nsnp 35684
Gaolao,Hallikar;Hariana,Non-descript 0.000227374 8.86831e-05 2.56389
Gaolao,Hariana;Hallikar,Non-descript 0.000271252 8.2349e-05 3.29393
Gaolao,Non-descript;Hallikar,Hariana 4.38779e-05 0.00011239 0.390408
Estimating f_4 in 35 blocks of size 1000
total_nsnp 34589 nsnp 35684
Gaolao,Hallikar;Hariana,Khillar 0.00193594 0.000147693 13.1079
Gaolao,Hariana;Hallikar,Khillar -4.55492e-05 0.00010667 -0.427011
Gaolao,Khillar;Hallikar,Hariana -0.00198149 0.00014447 -13.7156
Estimating f_4 in 35 blocks of size 1000
total_nsnp 34589 nsnp 35684
Gaolao,Hallikar;Hariana,KrishnaValley 0.000922199 0.000118733 7.76697
Gaolao,Hariana;Hallikar,KrishnaValley -1.90972e-05 0.000116976 -0.163257
Gaolao,KrishnaValley;Hallikar,Hariana -0.000941296 0.000103628 -9.08338
Estimating f_4 in 35 blocks of size 1000
total_nsnp 34589 nsnp 35684
Gaolao,Hallikar;Hariana,RedKandhari 4.20035e-05 9.12173e-05 0.460477
Gaolao,Hariana;Hallikar,RedKandhari 0.000129819 8.95791e-05 1.44921
Gaolao,RedKandhari;Hallikar,Hariana 8.78153e-05 9.73833e-05 0.901749
Estimating f_4 in 35 blocks of size 1000
total_nsnp 34589 nsnp 35684
Gaolao,Hallikar;Hariana,MalnadGidda 0.000441088 0.000115587 3.81605
Gaolao,Hariana;Hallikar,MalnadGidda 8.94334e-05 0.000126859 0.704984
Gaolao,MalnadGidda;Hallikar,Hariana -0.000351655 0.000118218 -2.97463
Estimating f_4 in 35 blocks of size 1000
total_nsnp 34589 nsnp 35684
Gaolao,Hallikar;Hariana,Ongole 0.000400072 9.35522e-05 4.27645
Gaolao,Hariana;Hallikar,Ongole 1.45015e-05 9.01909e-05 0.160786
Gaolao,Ongole;Hallikar,Hariana -0.00038557 8.28376e-05 -4.65453
Estimating f_4 in 35 blocks of size 1000
total_nsnp 34589 nsnp 35684
Gaolao,Hallikar;Hariana,RedSindhi 3.32082e-05 0.000131537 0.252463
Gaolao,Hariana;Hallikar,RedSindhi 0.000603935 0.000139949 4.3154
Gaolao,RedSindhi;Hallikar,Hariana 0.000570726 0.000123579 4.61833
Estimating f_4 in 35 blocks of size 1000
total_nsnp 34589 nsnp 35684
Gaolao,Hallikar;Hariana,Sahiwal -4.05841e-05 9.90097e-05 -0.4099
Gaolao,Hariana;Hallikar,Sahiwal 0.000683175 0.000117301 5.82412
Gaolao,Sahiwal;Hallikar,Hariana 0.00072376 0.000115299 6.27726
Estimating f_4 in 35 blocks of size 1000
total_nsnp 34589 nsnp 35684
Gaolao,Hallikar;Hariana,Tharparkar -0.00016392 8.73989e-05 -1.87553
Gaolao,Hariana;Hallikar,Tharparkar 0.000872492 0.000105874 8.24088
Gaolao,Tharparkar;Hallikar,Hariana 0.00103641 0.000105153 9.8562
Estimating f_4 in 35 blocks of size 1000
total_nsnp 34589 nsnp 35684
Gaolao,Hallikar;Non-descript,Khillar 0.00170856 0.000136496 12.5173
Gaolao,Khillar;Hallikar,Non-descript -0.00165691 0.000124323 -13.3275
Gaolao,Non-descript;Hallikar,Khillar 5.16537e-05 9.68672e-05 0.533243
Estimating f_4 in 35 blocks of size 1000
total_nsnp 34589 nsnp 35684
Gaolao,Hallikar;Non-descript,KrishnaValley 0.000694825 9.58228e-05 7.25114
Gaolao,KrishnaValley;Hallikar,Non-descript -0.000785681 9.6466e-05 -8.14465
Gaolao,Non-descript;Hallikar,KrishnaValley -9.08561e-05 8.32018e-05 -1.092
Estimating f_4 in 35 blocks of size 1000
total_nsnp 34589 nsnp 35684
Gaolao,Hallikar;Non-descript,RedKandhari -0.00018537 8.92124e-05 -2.07785
Gaolao,Non-descript;Hallikar,RedKandhari -0.00016847 0.000110018 -1.5313
Gaolao,RedKandhari;Hallikar,Non-descript 1.69001e-05 8.43248e-05 0.200417
Estimating f_4 in 35 blocks of size 1000
total_nsnp 34589 nsnp 35684
Gaolao,Hallikar;Non-descript,MalnadGidda 0.000213714 0.000114132 1.87252
Gaolao,MalnadGidda;Hallikar,Non-descript -0.000265194 0.000116499 -2.27636
Gaolao,Non-descript;Hallikar,MalnadGidda -5.14794e-05 9.67332e-05 -0.532179
Estimating f_4 in 35 blocks of size 1000
total_nsnp 34589 nsnp 35684
Gaolao,Hallikar;Non-descript,Ongole 0.000172698 8.41418e-05 2.05246
Gaolao,Non-descript;Hallikar,Ongole -0.000143037 8.16782e-05 -1.75123
Gaolao,Ongole;Hallikar,Non-descript -0.000315735 7.1496e-05 -4.41612
Estimating f_4 in 35 blocks of size 1000
total_nsnp 34589 nsnp 35684
Gaolao,Hallikar;Non-descript,RedSindhi -0.000194166 0.000125339 -1.54913
Gaolao,Non-descript;Hallikar,RedSindhi 0.000748756 0.000151606 4.93883
Gaolao,RedSindhi;Hallikar,Non-descript 0.000942922 0.000140594 6.7067
Estimating f_4 in 35 blocks of size 1000
total_nsnp 34589 nsnp 35684
Gaolao,Hallikar;Non-descript,Sahiwal -0.000267958 8.04621e-05 -3.33024
Gaolao,Non-descript;Hallikar,Sahiwal 0.000138495 8.44532e-05 1.6399
Gaolao,Sahiwal;Hallikar,Non-descript 0.000406452 0.000101909 3.98838
Estimating f_4 in 35 blocks of size 1000
total_nsnp 34589 nsnp 35684
Gaolao,Hallikar;Non-descript,Tharparkar -0.000391293 8.27604e-05 -4.72803
Gaolao,Non-descript;Hallikar,Tharparkar 0.000105506 0.000102193 1.03242
Gaolao,Tharparkar;Hallikar,Non-descript 0.000496799 9.09208e-05 5.46409
Estimating f_4 in 35 blocks of size 1000
total_nsnp 34589 nsnp 35684
Gaolao,Hallikar;Khillar,KrishnaValley -0.00101374 0.000115422 -8.78293
Gaolao,Khillar;Hallikar,KrishnaValley -0.00110295 0.000105 -10.5043
Gaolao,KrishnaValley;Hallikar,Khillar -8.92102e-05 9.44454e-05 -0.944569
Estimating f_4 in 35 blocks of size 1000
total_nsnp 34589 nsnp 35684
Gaolao,Hallikar;Khillar,RedKandhari -0.00189393 0.000142002 -13.3374
Gaolao,Khillar;Hallikar,RedKandhari -0.00192564 0.000127993 -15.0449
Gaolao,RedKandhari;Hallikar,Khillar -3.17055e-05 0.000108378 -0.292546
Estimating f_4 in 35 blocks of size 1000
total_nsnp 34589 nsnp 35684
Gaolao,Hallikar;Khillar,MalnadGidda -0.00149485 0.000154589 -9.66983
Gaolao,Khillar;Hallikar,MalnadGidda -0.00157665 0.000139595 -11.2945
Gaolao,MalnadGidda;Hallikar,Khillar -8.17979e-05 0.000127731 -0.64039
Estimating f_4 in 35 blocks of size 1000
total_nsnp 34589 nsnp 35684
Gaolao,Hallikar;Khillar,Ongole -0.00153587 0.000118056 -13.0097
Gaolao,Khillar;Hallikar,Ongole -0.00166059 0.000113129 -14.6788
Gaolao,Ongole;Hallikar,Khillar -0.000124726 8.6251e-05 -1.44608
Estimating f_4 in 35 blocks of size 1000
total_nsnp 34589 nsnp 35684
Gaolao,Hallikar;Khillar,RedSindhi -0.00190273 0.00017328 -10.9807
Gaolao,Khillar;Hallikar,RedSindhi -0.00193536 0.000153478 -12.61
Gaolao,RedSindhi;Hallikar,Khillar -3.2632e-05 0.000104901 -0.311073
Estimating f_4 in 35 blocks of size 1000
total_nsnp 34589 nsnp 35684
Gaolao,Hallikar;Khillar,Sahiwal -0.00197652 0.000131681 -15.0099
Gaolao,Khillar;Hallikar,Sahiwal -0.002046 0.000109923 -18.6131
Gaolao,Sahiwal;Hallikar,Khillar -6.94823e-05 9.52138e-05 -0.72975
Estimating f_4 in 35 blocks of size 1000
total_nsnp 34589 nsnp 35684
Gaolao,Hallikar;Khillar,Tharparkar -0.00209986 0.000156438 -13.4229
Gaolao,Khillar;Hallikar,Tharparkar -0.00199998 0.000129499 -15.444
Gaolao,Tharparkar;Hallikar,Khillar 9.98821e-05 9.34949e-05 1.06832
Estimating f_4 in 35 blocks of size 1000
total_nsnp 34589 nsnp 35684
Gaolao,Hallikar;KrishnaValley,RedKandhari -0.000880195 0.000110943 -7.93376
Gaolao,KrishnaValley;Hallikar,RedKandhari -0.00089801 0.000100264 -8.95648
Gaolao,RedKandhari;Hallikar,KrishnaValley -1.78143e-05 8.63325e-05 -0.206345
Estimating f_4 in 35 blocks of size 1000
total_nsnp 34589 nsnp 35684
Gaolao,Hallikar;KrishnaValley,MalnadGidda -0.000481111 9.19221e-05 -5.2339
Gaolao,KrishnaValley;Hallikar,MalnadGidda -0.00047448 9.05956e-05 -5.23734
Gaolao,MalnadGidda;Hallikar,KrishnaValley 6.6308e-06 8.86001e-05 0.0748397
Estimating f_4 in 35 blocks of size 1000
total_nsnp 34589 nsnp 35684
Gaolao,Hallikar;KrishnaValley,Ongole -0.000522127 8.8005e-05 -5.93293
Gaolao,KrishnaValley;Hallikar,Ongole -0.000647834 8.57531e-05 -7.55465
Gaolao,Ongole;Hallikar,KrishnaValley -0.000125707 7.82946e-05 -1.60556
Estimating f_4 in 35 blocks of size 1000
total_nsnp 34589 nsnp 35684
Gaolao,Hallikar;KrishnaValley,RedSindhi -0.000888991 0.000136796 -6.49865
Gaolao,KrishnaValley;Hallikar,RedSindhi -0.0010203 0.00014847 -6.87214
Gaolao,RedSindhi;Hallikar,KrishnaValley -0.000131313 0.000107572 -1.2207
Estimating f_4 in 35 blocks of size 1000
total_nsnp 34589 nsnp 35684
Gaolao,Hallikar;KrishnaValley,Sahiwal -0.000962783 7.58107e-05 -12.6998
Gaolao,KrishnaValley;Hallikar,Sahiwal -0.00105619 8.16974e-05 -12.9281
Gaolao,Sahiwal;Hallikar,KrishnaValley -9.34117e-05 8.69608e-05 -1.07418
Estimating f_4 in 35 blocks of size 1000
total_nsnp 34589 nsnp 35684
Gaolao,Hallikar;KrishnaValley,Tharparkar -0.00108612 0.00011539 -9.41257
Gaolao,KrishnaValley;Hallikar,Tharparkar -0.00106508 0.000114397 -9.31034
Gaolao,Tharparkar;Hallikar,KrishnaValley 2.10426e-05 8.37694e-05 0.251196
Estimating f_4 in 35 blocks of size 1000
total_nsnp 34589 nsnp 35684
Gaolao,Hallikar;RedKandhari,MalnadGidda 0.000399084 0.000108826 3.66717
Gaolao,MalnadGidda;Hallikar,RedKandhari -0.000373655 0.000113951 -3.27909
Gaolao,RedKandhari;Hallikar,MalnadGidda 2.54295e-05 0.000110584 0.229956
Estimating f_4 in 35 blocks of size 1000
total_nsnp 34589 nsnp 35684
Gaolao,Hallikar;RedKandhari,Ongole 0.000358068 0.00010192 3.51322
Gaolao,Ongole;Hallikar,RedKandhari -0.000409741 0.00010571 -3.87609
Gaolao,RedKandhari;Hallikar,Ongole -5.16732e-05 9.78194e-05 -0.52825
Estimating f_4 in 35 blocks of size 1000
total_nsnp 34589 nsnp 35684
Gaolao,Hallikar;RedKandhari,RedSindhi -8.79533e-06 0.000156494 -0.0562024
Gaolao,RedKandhari;Hallikar,RedSindhi 4.69057e-05 0.000160811 0.291683
Gaolao,RedSindhi;Hallikar,RedKandhari 5.57011e-05 0.000123392 0.451416
Estimating f_4 in 35 blocks of size 1000
total_nsnp 34589 nsnp 35684
Gaolao,Hallikar;RedKandhari,Sahiwal -8.25876e-05 0.000107002 -0.77183
Gaolao,RedKandhari;Hallikar,Sahiwal -2.97462e-05 9.65587e-05 -0.308064
Gaolao,Sahiwal;Hallikar,RedKandhari 5.28414e-05 0.000101968 0.518217
Estimating f_4 in 35 blocks of size 1000
total_nsnp 34589 nsnp 35684
Gaolao,Hallikar;RedKandhari,Tharparkar -0.000205923 0.000105119 -1.95895
Gaolao,RedKandhari;Hallikar,Tharparkar 0.000123266 9.82459e-05 1.25467
Gaolao,Tharparkar;Hallikar,RedKandhari 0.000329189 9.31194e-05 3.53513
Estimating f_4 in 35 blocks of size 1000
total_nsnp 34589 nsnp 35684
Gaolao,Hallikar;MalnadGidda,Ongole -4.10163e-05 0.000114861 -0.357095
Gaolao,MalnadGidda;Hallikar,Ongole -0.000213349 0.00010386 -2.0542
Gaolao,Ongole;Hallikar,MalnadGidda -0.000172332 8.56845e-05 -2.01124
Estimating f_4 in 35 blocks of size 1000
total_nsnp 34589 nsnp 35684
Gaolao,Hallikar;MalnadGidda,RedSindhi -0.00040788 0.000148253 -2.75125
Gaolao,MalnadGidda;Hallikar,RedSindhi -0.000303736 0.000176861 -1.71737
Gaolao,RedSindhi;Hallikar,MalnadGidda 0.000104144 0.000154636 0.673477
Estimating f_4 in 35 blocks of size 1000
total_nsnp 34589 nsnp 35684
Gaolao,Hallikar;MalnadGidda,Sahiwal -0.000481672 9.56041e-05 -5.03819
Gaolao,MalnadGidda;Hallikar,Sahiwal -0.000387864 0.0001028 -3.77298
Gaolao,Sahiwal;Hallikar,MalnadGidda 9.38077e-05 9.55025e-05 0.982255
Estimating f_4 in 35 blocks of size 1000
total_nsnp 34589 nsnp 35684
Gaolao,Hallikar;MalnadGidda,Tharparkar -0.000605007 0.000104464 -5.79155
Gaolao,MalnadGidda;Hallikar,Tharparkar -0.000327744 0.000112011 -2.92599
Gaolao,Tharparkar;Hallikar,MalnadGidda 0.000277263 9.27804e-05 2.98838
Estimating f_4 in 35 blocks of size 1000
total_nsnp 34589 nsnp 35684
Gaolao,Hallikar;Ongole,RedSindhi -0.000366863 0.00011785 -3.11296
Gaolao,Ongole;Hallikar,RedSindhi -0.000388029 0.000106402 -3.64683
Gaolao,RedSindhi;Hallikar,Ongole -2.1166e-05 0.000111017 -0.190655
Estimating f_4 in 35 blocks of size 1000
total_nsnp 34589 nsnp 35684
Gaolao,Hallikar;Ongole,Sahiwal -0.000440656 9.58166e-05 -4.59895
Gaolao,Ongole;Hallikar,Sahiwal -0.000362809 7.12778e-05 -5.09008
Gaolao,Sahiwal;Hallikar,Ongole 7.78463e-05 7.22959e-05 1.07677
Estimating f_4 in 35 blocks of size 1000
total_nsnp 34589 nsnp 35684
Gaolao,Hallikar;Ongole,Tharparkar -0.000563991 9.81769e-05 -5.74464
Gaolao,Ongole;Hallikar,Tharparkar -0.000390278 8.13355e-05 -4.79837
Gaolao,Tharparkar;Hallikar,Ongole 0.000173713 7.73484e-05 2.24585
Estimating f_4 in 35 blocks of size 1000
total_nsnp 34589 nsnp 35684
Gaolao,Hallikar;RedSindhi,Sahiwal -7.37923e-05 0.000130301 -0.56632
Gaolao,RedSindhi;Hallikar,Sahiwal 0.000760585 0.000116041 6.55447
Gaolao,Sahiwal;Hallikar,RedSindhi 0.000834378 0.000146674 5.68867
Estimating f_4 in 35 blocks of size 1000
total_nsnp 34589 nsnp 35684
Gaolao,Hallikar;RedSindhi,Tharparkar -0.000197128 0.000115648 -1.70455
Gaolao,RedSindhi;Hallikar,Tharparkar 0.000561657 0.000150937 3.72114
Gaolao,Tharparkar;Hallikar,RedSindhi 0.000758785 0.000154856 4.89993
Estimating f_4 in 35 blocks of size 1000
total_nsnp 34589 nsnp 35684
Gaolao,Hallikar;Sahiwal,Tharparkar -0.000123335 0.000107712 -1.14504
Gaolao,Sahiwal;Hallikar,Tharparkar 0.000678767 0.000117637 5.76999
Gaolao,Tharparkar;Hallikar,Sahiwal 0.000802102 0.00010613 7.55775
Estimating f_4 in 35 blocks of size 1000
total_nsnp 34589 nsnp 35684
Gaolao,Hariana;Non-descript,Khillar -0.000316801 0.000116603 -2.71693
Gaolao,Khillar;Hariana,Non-descript 0.000324577 0.00012044 2.69493
Gaolao,Non-descript;Hariana,Khillar 7.77581e-06 0.00013037 0.059644
Estimating f_4 in 35 blocks of size 1000
total_nsnp 34589 nsnp 35684
Gaolao,Hariana;Non-descript,KrishnaValley -0.000290349 0.000137484 -2.11187
Gaolao,KrishnaValley;Hariana,Non-descript 0.000155615 9.3741e-05 1.66005
Gaolao,Non-descript;Hariana,KrishnaValley -0.000134734 0.000118511 -1.1369
Estimating f_4 in 35 blocks of size 1000
total_nsnp 34589 nsnp 35684
Gaolao,Hariana;Non-descript,RedKandhari -0.000141433 9.03501e-05 -1.56539
Gaolao,Non-descript;Hariana,RedKandhari -0.000212348 9.96605e-05 -2.13071
Gaolao,RedKandhari;Hariana,Non-descript -7.09152e-05 8.52512e-05 -0.831837
Estimating f_4 in 35 blocks of size 1000
total_nsnp 34589 nsnp 35684
Gaolao,Hariana;Non-descript,MalnadGidda -0.000181818 0.00013621 -1.33484
Gaolao,MalnadGidda;Hariana,Non-descript 8.64609e-05 0.000125352 0.689744
Gaolao,Non-descript;Hariana,MalnadGidda -9.53573e-05 0.000118592 -0.804081
Estimating f_4 in 35 blocks of size 1000
total_nsnp 34589 nsnp 35684
Gaolao,Hariana;Non-descript,Ongole -0.00025675 9.72305e-05 -2.64063
Gaolao,Non-descript;Hariana,Ongole -0.000186915 0.000103249 -1.81033
Gaolao,Ongole;Hariana,Non-descript 6.98351e-05 7.83011e-05 0.891878
Estimating f_4 in 35 blocks of size 1000
total_nsnp 34589 nsnp 35684
Gaolao,Hariana;Non-descript,RedSindhi 0.000332683 0.000163825 2.03072
Gaolao,Non-descript;Hariana,RedSindhi 0.000704878 0.00015758 4.47314
Gaolao,RedSindhi;Hariana,Non-descript 0.000372195 0.000145249 2.56246
Estimating f_4 in 35 blocks of size 1000
total_nsnp 34589 nsnp 35684
Gaolao,Hariana;Non-descript,Sahiwal 0.000411924 0.000120403 3.42122
Gaolao,Non-descript;Hariana,Sahiwal 9.46167e-05 9.30653e-05 1.01667
Gaolao,Sahiwal;Hariana,Non-descript -0.000317307 0.000105942 -2.9951
Estimating f_4 in 35 blocks of size 1000
total_nsnp 34589 nsnp 35684
Gaolao,Hariana;Non-descript,Tharparkar 0.000601241 0.000115678 5.19752
Gaolao,Non-descript;Hariana,Tharparkar 6.16281e-05 0.000107201 0.574883
Gaolao,Tharparkar;Hariana,Non-descript -0.000539613 0.000112458 -4.79833
Estimating f_4 in 35 blocks of size 1000
total_nsnp 34589 nsnp 35684
Gaolao,Hariana;Khillar,KrishnaValley 2.6452e-05 0.000119734 0.220922
Gaolao,Khillar;Hariana,KrishnaValley 0.000878538 0.000127535 6.8886
Gaolao,KrishnaValley;Hariana,Khillar 0.000852086 0.000110639 7.70147
Estimating f_4 in 35 blocks of size 1000
total_nsnp 34589 nsnp 35684
Gaolao,Hariana;Khillar,RedKandhari 0.000175368 9.37963e-05 1.86967
Gaolao,Khillar;Hariana,RedKandhari 5.58472e-05 8.77341e-05 0.636551
Gaolao,RedKandhari;Hariana,Khillar -0.000119521 0.000105432 -1.13363
Estimating f_4 in 35 blocks of size 1000
total_nsnp 34589 nsnp 35684
Gaolao,Hariana;Khillar,MalnadGidda 0.000134983 0.000125606 1.07465
Gaolao,Khillar;Hariana,MalnadGidda 0.000404839 0.000104245 3.88353
Gaolao,MalnadGidda;Hariana,Khillar 0.000269857 0.000126115 2.13977
Estimating f_4 in 35 blocks of size 1000
total_nsnp 34589 nsnp 35684
Gaolao,Hariana;Khillar,Ongole 6.00507e-05 8.69771e-05 0.690419
Gaolao,Khillar;Hariana,Ongole 0.000320895 0.000112631 2.84908
Gaolao,Ongole;Hariana,Khillar 0.000260844 0.0001051 2.48185
Estimating f_4 in 35 blocks of size 1000
total_nsnp 34589 nsnp 35684
Gaolao,Hariana;Khillar,RedSindhi 0.000649484 0.000163215 3.97932
Gaolao,Khillar;Hariana,RedSindhi 4.61254e-05 0.000157705 0.292479
Gaolao,RedSindhi;Hariana,Khillar -0.000603359 0.000164246 -3.6735
Estimating f_4 in 35 blocks of size 1000
total_nsnp 34589 nsnp 35684
Gaolao,Hariana;Khillar,Sahiwal 0.000728725 0.00013073 5.57426
Gaolao,Khillar;Hariana,Sahiwal -6.45172e-05 0.000110708 -0.58277
Gaolao,Sahiwal;Hariana,Khillar -0.000793242 0.000125965 -6.29732
Estimating f_4 in 35 blocks of size 1000
total_nsnp 34589 nsnp 35684
Gaolao,Hariana;Khillar,Tharparkar 0.000918041 0.000127667 7.19091
Gaolao,Khillar;Hariana,Tharparkar -1.84883e-05 8.83804e-05 -0.20919
Gaolao,Tharparkar;Hariana,Khillar -0.00093653 0.000121297 -7.72096
Estimating f_4 in 35 blocks of size 1000
total_nsnp 34589 nsnp 35684
Gaolao,Hariana;KrishnaValley,RedKandhari 0.000148916 0.000126894 1.17355
Gaolao,KrishnaValley;Hariana,RedKandhari 4.32865e-05 9.90733e-05 0.436913
Gaolao,RedKandhari;Hariana,KrishnaValley -0.00010563 0.000104385 -1.01192
Estimating f_4 in 35 blocks of size 1000
total_nsnp 34589 nsnp 35684
Gaolao,Hariana;KrishnaValley,MalnadGidda 0.000108531 0.000127405 0.851855
Gaolao,KrishnaValley;Hariana,MalnadGidda 0.000466816 0.000101562 4.59636
Gaolao,MalnadGidda;Hariana,KrishnaValley 0.000358285 0.00012067 2.96914
Estimating f_4 in 35 blocks of size 1000
total_nsnp 34589 nsnp 35684
Gaolao,Hariana;KrishnaValley,Ongole 3.35987e-05 0.00010452 0.321457
Gaolao,KrishnaValley;Hariana,Ongole 0.000293462 9.93524e-05 2.95375
Gaolao,Ongole;Hariana,KrishnaValley 0.000259863 9.21825e-05 2.81901
Estimating f_4 in 35 blocks of size 1000
total_nsnp 34589 nsnp 35684
Gaolao,Hariana;KrishnaValley,RedSindhi 0.000623032 0.000163487 3.81091
Gaolao,KrishnaValley;Hariana,RedSindhi -7.90073e-05 0.000151719 -0.520748
Gaolao,RedSindhi;Hariana,KrishnaValley -0.000702039 0.000140243 -5.00587
Estimating f_4 in 35 blocks of size 1000
total_nsnp 34589 nsnp 35684
Gaolao,Hariana;KrishnaValley,Sahiwal 0.000702273 0.000141146 4.97551
Gaolao,KrishnaValley;Hariana,Sahiwal -0.000114899 9.47514e-05 -1.21263
Gaolao,Sahiwal;Hariana,KrishnaValley -0.000817171 0.000124794 -6.54817
Estimating f_4 in 35 blocks of size 1000
total_nsnp 34589 nsnp 35684
Gaolao,Hariana;KrishnaValley,Tharparkar 0.000891589 0.000135063 6.60128
Gaolao,KrishnaValley;Hariana,Tharparkar -0.00012378 8.65888e-05 -1.42951
Gaolao,Tharparkar;Hariana,KrishnaValley -0.00101537 0.000123144 -8.24539
Estimating f_4 in 35 blocks of size 1000
total_nsnp 34589 nsnp 35684
Gaolao,Hariana;RedKandhari,MalnadGidda -4.03854e-05 0.000128771 -0.313623
Gaolao,MalnadGidda;Hariana,RedKandhari -2.20003e-05 0.000104632 -0.210264
Gaolao,RedKandhari;Hariana,MalnadGidda -6.23858e-05 0.000127822 -0.488066
Estimating f_4 in 35 blocks of size 1000
total_nsnp 34589 nsnp 35684
Gaolao,Hariana;RedKandhari,Ongole -0.000115317 9.54703e-05 -1.20789
Gaolao,Ongole;Hariana,RedKandhari -2.41711e-05 9.81218e-05 -0.246338
Gaolao,RedKandhari;Hariana,Ongole -0.000139488 9.41154e-05 -1.4821
Estimating f_4 in 35 blocks of size 1000
total_nsnp 34589 nsnp 35684
Gaolao,Hariana;RedKandhari,RedSindhi 0.000474116 0.000157548 3.00934
Gaolao,RedKandhari;Hariana,RedSindhi -4.09095e-05 0.000140465 -0.291243
Gaolao,RedSindhi;Hariana,RedKandhari -0.000515025 0.000145541 -3.53869
Estimating f_4 in 35 blocks of size 1000
total_nsnp 34589 nsnp 35684
Gaolao,Hariana;RedKandhari,Sahiwal 0.000553357 0.000112035 4.93913
Gaolao,RedKandhari;Hariana,Sahiwal -0.000117562 7.83054e-05 -1.50132
Gaolao,Sahiwal;Hariana,RedKandhari -0.000670918 0.000102184 -6.56578
Estimating f_4 in 35 blocks of size 1000
total_nsnp 34589 nsnp 35684
Gaolao,Hariana;RedKandhari,Tharparkar 0.000742673 0.0001062 6.99316
Gaolao,RedKandhari;Hariana,Tharparkar 3.54511e-05 6.96733e-05 0.508819
Gaolao,Tharparkar;Hariana,RedKandhari -0.000707222 9.45328e-05 -7.48124
Estimating f_4 in 35 blocks of size 1000
total_nsnp 34589 nsnp 35684
Gaolao,Hariana;MalnadGidda,Ongole -7.49319e-05 0.000114172 -0.656305
Gaolao,MalnadGidda;Hariana,Ongole 0.000138306 0.000114133 1.2118
Gaolao,Ongole;Hariana,MalnadGidda 0.000213238 9.36786e-05 2.27627
Estimating f_4 in 35 blocks of size 1000
total_nsnp 34589 nsnp 35684
Gaolao,Hariana;MalnadGidda,RedSindhi 0.000514501 0.000194955 2.63908
Gaolao,MalnadGidda;Hariana,RedSindhi 4.79189e-05 0.000182703 0.262277
Gaolao,RedSindhi;Hariana,MalnadGidda -0.000466582 0.000178838 -2.60896
Estimating f_4 in 35 blocks of size 1000
total_nsnp 34589 nsnp 35684
Gaolao,Hariana;MalnadGidda,Sahiwal 0.000593742 0.000133061 4.46218
Gaolao,MalnadGidda;Hariana,Sahiwal -3.62098e-05 0.000101974 -0.355087
Gaolao,Sahiwal;Hariana,MalnadGidda -0.000629952 0.000111291 -5.6604
Estimating f_4 in 35 blocks of size 1000
total_nsnp 34589 nsnp 35684
Gaolao,Hariana;MalnadGidda,Tharparkar 0.000783059 0.000129279 6.05713
Gaolao,MalnadGidda;Hariana,Tharparkar 2.39105e-05 0.000112984 0.211627
Gaolao,Tharparkar;Hariana,MalnadGidda -0.000759148 0.000126145 -6.01805
Estimating f_4 in 35 blocks of size 1000
total_nsnp 34589 nsnp 35684
Gaolao,Hariana;Ongole,RedSindhi 0.000589433 0.000142589 4.1338
Gaolao,Ongole;Hariana,RedSindhi -2.45924e-06 0.000132043 -0.0186246
Gaolao,RedSindhi;Hariana,Ongole -0.000591892 0.00013845 -4.27512
Estimating f_4 in 35 blocks of size 1000
total_nsnp 34589 nsnp 35684
Gaolao,Hariana;Ongole,Sahiwal 0.000668674 0.000107058 6.24591
Gaolao,Ongole;Hariana,Sahiwal 2.27607e-05 7.44164e-05 0.305856
Gaolao,Sahiwal;Hariana,Ongole -0.000645913 9.57917e-05 -6.74289
Estimating f_4 in 35 blocks of size 1000
total_nsnp 34589 nsnp 35684
Gaolao,Hariana;Ongole,Tharparkar 0.000857991 9.55531e-05 8.9792
Gaolao,Ongole;Hariana,Tharparkar -4.70794e-06 8.15787e-05 -0.0577104
Gaolao,Tharparkar;Hariana,Ongole -0.000862699 0.000108239 -7.9703
Estimating f_4 in 35 blocks of size 1000
total_nsnp 34589 nsnp 35684
Gaolao,Hariana;RedSindhi,Sahiwal 7.92408e-05 0.000157899 0.501844
Gaolao,RedSindhi;Hariana,Sahiwal 0.000189859 0.000119739 1.5856
Gaolao,Sahiwal;Hariana,RedSindhi 0.000110618 0.000134681 0.821332
Estimating f_4 in 35 blocks of size 1000
total_nsnp 34589 nsnp 35684
Gaolao,Hariana;RedSindhi,Tharparkar 0.000268558 0.000122442 2.19334
Gaolao,RedSindhi;Hariana,Tharparkar -9.06955e-06 0.000113273 -0.0800681
Gaolao,Tharparkar;Hariana,RedSindhi -0.000277627 0.000149927 -1.85175
Estimating f_4 in 35 blocks of size 1000
total_nsnp 34589 nsnp 35684
Gaolao,Hariana;Sahiwal,Tharparkar 0.000189317 0.000111377 1.69978
Gaolao,Sahiwal;Hariana,Tharparkar -4.4993e-05 0.000103838 -0.4333
Gaolao,Tharparkar;Hariana,Sahiwal -0.00023431 8.83764e-05 -2.65127
Estimating f_4 in 35 blocks of size 1000
total_nsnp 34589 nsnp 35684
Gaolao,Khillar;Non-descript,KrishnaValley 0.000553961 0.00010281 5.38819
Gaolao,KrishnaValley;Non-descript,Khillar 0.000696471 0.000106959 6.51156
Gaolao,Non-descript;Khillar,KrishnaValley -0.00014251 0.000109788 -1.29804
Estimating f_4 in 35 blocks of size 1000
total_nsnp 34589 nsnp 35684
Gaolao,Khillar;Non-descript,RedKandhari -0.000268729 8.97174e-05 -2.99529
Gaolao,Non-descript;Khillar,RedKandhari -0.000220124 0.000127602 -1.72507
Gaolao,RedKandhari;Non-descript,Khillar -4.86057e-05 9.49417e-05 -0.511952
Estimating f_4 in 35 blocks of size 1000
total_nsnp 34589 nsnp 35684
Gaolao,Khillar;Non-descript,MalnadGidda 8.02625e-05 0.000126143 0.636282
Gaolao,MalnadGidda;Non-descript,Khillar 0.000183396 0.00013159 1.39369
Gaolao,Non-descript;Khillar,MalnadGidda -0.000103133 0.000133981 -0.769759
Estimating f_4 in 35 blocks of size 1000
total_nsnp 34589 nsnp 35684
Gaolao,Khillar;Non-descript,Ongole -3.68195e-06 9.79282e-05 -0.0375985
Gaolao,Non-descript;Khillar,Ongole -0.000194691 0.000109668 -1.77527
Gaolao,Ongole;Non-descript,Khillar 0.000191009 9.5962e-05 1.99046
Estimating f_4 in 35 blocks of size 1000
total_nsnp 34589 nsnp 35684
Gaolao,Khillar;Non-descript,RedSindhi -0.000278451 0.000132018 -2.10919
Gaolao,Non-descript;Khillar,RedSindhi 0.000697103 0.000160644 4.33943
Gaolao,RedSindhi;Non-descript,Khillar -0.000975554 0.000167221 -5.83391
Estimating f_4 in 35 blocks of size 1000
total_nsnp 34589 nsnp 35684
Gaolao,Khillar;Non-descript,Sahiwal -0.000389094 8.57673e-05 -4.53662
Gaolao,Non-descript;Khillar,Sahiwal 8.68409e-05 0.000111414 0.779445
Gaolao,Sahiwal;Non-descript,Khillar -0.000475935 0.00011652 -4.08457
Estimating f_4 in 35 blocks of size 1000
total_nsnp 34589 nsnp 35684
Gaolao,Khillar;Non-descript,Tharparkar -0.000343065 9.74741e-05 -3.51955
Gaolao,Non-descript;Khillar,Tharparkar 5.38523e-05 0.000131051 0.410927
Gaolao,Tharparkar;Non-descript,Khillar -0.000396917 8.95735e-05 -4.43119
Estimating f_4 in 35 blocks of size 1000
total_nsnp 34589 nsnp 35684
Gaolao,KrishnaValley;Non-descript,RedKandhari -0.000112328 7.68266e-05 -1.4621
Gaolao,Non-descript;KrishnaValley,RedKandhari -7.76139e-05 0.000115675 -0.670967
Gaolao,RedKandhari;Non-descript,KrishnaValley -3.47144e-05 0.000110181 -0.315067
Estimating f_4 in 35 blocks of size 1000
total_nsnp 34589 nsnp 35684
Gaolao,KrishnaValley;Non-descript,MalnadGidda 0.000311201 0.000103788 2.99842
Gaolao,MalnadGidda;Non-descript,KrishnaValley 0.000271824 0.00011479 2.36801
Gaolao,Non-descript;KrishnaValley,MalnadGidda 3.93767e-05 8.50309e-05 0.463087
Estimating f_4 in 35 blocks of size 1000
total_nsnp 34589 nsnp 35684
Gaolao,KrishnaValley;Non-descript,Ongole 0.000137847 7.73596e-05 1.7819
Gaolao,Non-descript;KrishnaValley,Ongole -5.2181e-05 9.17449e-05 -0.568762
Gaolao,Ongole;Non-descript,KrishnaValley 0.000190028 8.92126e-05 2.13006
Estimating f_4 in 35 blocks of size 1000
total_nsnp 34589 nsnp 35684
Gaolao,KrishnaValley;Non-descript,RedSindhi -0.000234622 0.000135513 -1.73136
Gaolao,Non-descript;KrishnaValley,RedSindhi 0.000839612 0.000156739 5.35676
Gaolao,RedSindhi;Non-descript,KrishnaValley -0.00107423 0.000139723 -7.6883
Estimating f_4 in 35 blocks of size 1000
total_nsnp 34589 nsnp 35684
Gaolao,KrishnaValley;Non-descript,Sahiwal -0.000270513 0.000102663 -2.63496
Gaolao,Non-descript;KrishnaValley,Sahiwal 0.000229351 9.75348e-05 2.35148
Gaolao,Sahiwal;Non-descript,KrishnaValley -0.000499864 0.000126492 -3.95176
Estimating f_4 in 35 blocks of size 1000
total_nsnp 34589 nsnp 35684
Gaolao,KrishnaValley;Non-descript,Tharparkar -0.000279395 0.000114123 -2.44818
Gaolao,Non-descript;KrishnaValley,Tharparkar 0.000196362 0.000108012 1.81797
Gaolao,Tharparkar;Non-descript,KrishnaValley -0.000475757 0.000118636 -4.01024
Estimating f_4 in 35 blocks of size 1000
total_nsnp 34589 nsnp 35684
Gaolao,MalnadGidda;Non-descript,RedKandhari -0.000108461 0.000110786 -0.979012
Gaolao,Non-descript;RedKandhari,MalnadGidda 0.000116991 0.000110302 1.06064
Gaolao,RedKandhari;Non-descript,MalnadGidda 8.52941e-06 0.000131285 0.0649685
Estimating f_4 in 35 blocks of size 1000
total_nsnp 34589 nsnp 35684
Gaolao,Non-descript;RedKandhari,Ongole 2.54329e-05 9.01589e-05 0.28209
Gaolao,Ongole;Non-descript,RedKandhari -9.40062e-05 7.83924e-05 -1.19917
Gaolao,RedKandhari;Non-descript,Ongole -6.85733e-05 8.48846e-05 -0.807841
Estimating f_4 in 35 blocks of size 1000
total_nsnp 34589 nsnp 35684
Gaolao,Non-descript;RedKandhari,RedSindhi 0.000917226 0.000153488 5.97589
Gaolao,RedKandhari;Non-descript,RedSindhi 3.00056e-05 0.000141211 0.212487
Gaolao,RedSindhi;Non-descript,RedKandhari -0.000887221 0.000138298 -6.41529
Estimating f_4 in 35 blocks of size 1000
total_nsnp 34589 nsnp 35684
Gaolao,Non-descript;RedKandhari,Sahiwal 0.000306965 0.000103452 2.96723
Gaolao,RedKandhari;Non-descript,Sahiwal -4.66463e-05 9.13135e-05 -0.510837
Gaolao,Sahiwal;Non-descript,RedKandhari -0.000353611 7.93869e-05 -4.45427
Estimating f_4 in 35 blocks of size 1000
total_nsnp 34589 nsnp 35684
Gaolao,Non-descript;RedKandhari,Tharparkar 0.000273976 0.000104918 2.61133
Gaolao,RedKandhari;Non-descript,Tharparkar 0.000106366 9.22395e-05 1.15315
Gaolao,Tharparkar;Non-descript,RedKandhari -0.00016761 8.27879e-05 -2.02457
Estimating f_4 in 35 blocks of size 1000
total_nsnp 34589 nsnp 35684
Gaolao,MalnadGidda;Non-descript,Ongole 5.1845e-05 9.37056e-05 0.553276
Gaolao,Non-descript;MalnadGidda,Ongole -9.15578e-05 8.08942e-05 -1.13182
Gaolao,Ongole;Non-descript,MalnadGidda 0.000143403 9.07706e-05 1.57984
Estimating f_4 in 35 blocks of size 1000
total_nsnp 34589 nsnp 35684
Gaolao,MalnadGidda;Non-descript,RedSindhi -3.85421e-05 0.000164089 -0.234885
Gaolao,Non-descript;MalnadGidda,RedSindhi 0.000800236 0.000153668 5.20757
Gaolao,RedSindhi;Non-descript,MalnadGidda -0.000838778 0.000172994 -4.8486
Estimating f_4 in 35 blocks of size 1000
total_nsnp 34589 nsnp 35684
Gaolao,MalnadGidda;Non-descript,Sahiwal -0.000122671 0.000108792 -1.12757
Gaolao,Non-descript;MalnadGidda,Sahiwal 0.000189974 0.000104841 1.81201
Gaolao,Sahiwal;Non-descript,MalnadGidda -0.000312645 0.000113247 -2.76073
Estimating f_4 in 35 blocks of size 1000
total_nsnp 34589 nsnp 35684
Gaolao,MalnadGidda;Non-descript,Tharparkar -6.25505e-05 0.000125391 -0.498845
Gaolao,Non-descript;MalnadGidda,Tharparkar 0.000156985 0.000107635 1.4585
Gaolao,Tharparkar;Non-descript,MalnadGidda -0.000219536 0.000140004 -1.56807
Estimating f_4 in 35 blocks of size 1000
total_nsnp 34589 nsnp 35684
Gaolao,Non-descript;Ongole,RedSindhi 0.000891793 0.000139835 6.37748
Gaolao,Ongole;Non-descript,RedSindhi -7.22943e-05 0.000105561 -0.68486
Gaolao,RedSindhi;Non-descript,Ongole -0.000964088 0.000115359 -8.3573
Estimating f_4 in 35 blocks of size 1000
total_nsnp 34589 nsnp 35684
Gaolao,Non-descript;Ongole,Sahiwal 0.000281532 8.24849e-05 3.41313
Gaolao,Ongole;Non-descript,Sahiwal -4.70744e-05 8.63729e-05 -0.545013
Gaolao,Sahiwal;Non-descript,Ongole -0.000328606 6.79831e-05 -4.83364
Estimating f_4 in 35 blocks of size 1000
total_nsnp 34589 nsnp 35684
Gaolao,Non-descript;Ongole,Tharparkar 0.000248543 9.18899e-05 2.70479
Gaolao,Ongole;Non-descript,Tharparkar -7.4543e-05 8.03359e-05 -0.927892
Gaolao,Tharparkar;Non-descript,Ongole -0.000323086 9.20993e-05 -3.50802
Estimating f_4 in 35 blocks of size 1000
total_nsnp 34589 nsnp 35684
Gaolao,Non-descript;RedSindhi,Sahiwal -0.000610262 0.000135715 -4.49664
Gaolao,RedSindhi;Non-descript,Sahiwal -0.000182336 0.00014688 -1.2414
Gaolao,Sahiwal;Non-descript,RedSindhi 0.000427925 0.000130639 3.27563
Estimating f_4 in 35 blocks of size 1000
total_nsnp 34589 nsnp 35684
Gaolao,Non-descript;RedSindhi,Tharparkar -0.00064325 0.000120384 -5.34332
Gaolao,RedSindhi;Non-descript,Tharparkar -0.000381265 0.000146883 -2.59571
Gaolao,Tharparkar;Non-descript,RedSindhi 0.000261985 0.000129784 2.01863
Estimating f_4 in 35 blocks of size 1000
total_nsnp 34589 nsnp 35684
Gaolao,Non-descript;Sahiwal,Tharparkar -3.29886e-05 8.31788e-05 -0.396599
Gaolao,Sahiwal;Non-descript,Tharparkar 0.000272314 9.07817e-05 2.99966
Gaolao,Tharparkar;Non-descript,Sahiwal 0.000305303 0.00010062 3.0342
Estimating f_4 in 35 blocks of size 1000
total_nsnp 34589 nsnp 35684
Gaolao,Khillar;KrishnaValley,RedKandhari -0.000822691 0.000123246 -6.67517
Gaolao,KrishnaValley;Khillar,RedKandhari -0.000808799 0.000123472 -6.55046
Gaolao,RedKandhari;Khillar,KrishnaValley 1.38913e-05 0.000112986 0.122947
Estimating f_4 in 35 blocks of size 1000
total_nsnp 34589 nsnp 35684
Gaolao,Khillar;KrishnaValley,MalnadGidda -0.000473699 0.000105973 -4.46997
Gaolao,KrishnaValley;Khillar,MalnadGidda -0.00038527 0.000114941 -3.35188
Gaolao,MalnadGidda;Khillar,KrishnaValley 8.84287e-05 0.000126309 0.700101
Estimating f_4 in 35 blocks of size 1000
total_nsnp 34589 nsnp 35684
Gaolao,Khillar;KrishnaValley,Ongole -0.000557643 9.54061e-05 -5.84494
Gaolao,KrishnaValley;Khillar,Ongole -0.000558624 9.64065e-05 -5.79446
Gaolao,Ongole;Khillar,KrishnaValley -9.81005e-07 9.67518e-05 -0.0101394
Estimating f_4 in 35 blocks of size 1000
total_nsnp 34589 nsnp 35684
Gaolao,Khillar;KrishnaValley,RedSindhi -0.000832412 0.000140029 -5.94459
Gaolao,KrishnaValley;Khillar,RedSindhi -0.000931093 0.000145482 -6.40006
Gaolao,RedSindhi;Khillar,KrishnaValley -9.86806e-05 0.000121705 -0.810817
Estimating f_4 in 35 blocks of size 1000
total_nsnp 34589 nsnp 35684
Gaolao,Khillar;KrishnaValley,Sahiwal -0.000943055 8.17403e-05 -11.5372
Gaolao,KrishnaValley;Khillar,Sahiwal -0.000966984 0.000112129 -8.62384
Gaolao,Sahiwal;Khillar,KrishnaValley -2.39294e-05 0.000111498 -0.214617
Estimating f_4 in 35 blocks of size 1000
total_nsnp 34589 nsnp 35684
Gaolao,Khillar;KrishnaValley,Tharparkar -0.000897026 0.000110998 -8.08143
Gaolao,KrishnaValley;Khillar,Tharparkar -0.000975866 0.000123003 -7.93365
Gaolao,Tharparkar;Khillar,KrishnaValley -7.88395e-05 0.000110021 -0.716589
Estimating f_4 in 35 blocks of size 1000
total_nsnp 34589 nsnp 35684
Gaolao,Khillar;RedKandhari,MalnadGidda 0.000348992 0.000101387 3.44218
Gaolao,MalnadGidda;Khillar,RedKandhari -0.000291857 0.000115481 -2.52731
Gaolao,RedKandhari;Khillar,MalnadGidda 5.71351e-05 0.000128116 0.445964
Estimating f_4 in 35 blocks of size 1000
total_nsnp 34589 nsnp 35684
Gaolao,Khillar;RedKandhari,Ongole 0.000265048 0.000101599 2.60876
Gaolao,Ongole;Khillar,RedKandhari -0.000285015 0.000123395 -2.30979
Gaolao,RedKandhari;Khillar,Ongole -1.99676e-05 0.000111861 -0.178504
Estimating f_4 in 35 blocks of size 1000
total_nsnp 34589 nsnp 35684
Gaolao,Khillar;RedKandhari,RedSindhi -9.72183e-06 0.000153662 -0.0632675
Gaolao,RedKandhari;Khillar,RedSindhi 7.86113e-05 0.000146833 0.53538
Gaolao,RedSindhi;Khillar,RedKandhari 8.83331e-05 0.000149963 0.589031
Estimating f_4 in 35 blocks of size 1000
total_nsnp 34589 nsnp 35684
Gaolao,Khillar;RedKandhari,Sahiwal -0.000120364 9.58219e-05 -1.25613
Gaolao,RedKandhari;Khillar,Sahiwal 1.9593e-06 0.000110847 0.0176757
Gaolao,Sahiwal;Khillar,RedKandhari 0.000122324 0.000119106 1.02701
Estimating f_4 in 35 blocks of size 1000
total_nsnp 34589 nsnp 35684
Gaolao,Khillar;RedKandhari,Tharparkar -7.43355e-05 8.48757e-05 -0.875816
Gaolao,RedKandhari;Khillar,Tharparkar 0.000154972 0.000112209 1.3811
Gaolao,Tharparkar;Khillar,RedKandhari 0.000229307 9.19665e-05 2.49338
Estimating f_4 in 35 blocks of size 1000
total_nsnp 34589 nsnp 35684
Gaolao,Khillar;MalnadGidda,Ongole -8.39445e-05 0.000100261 -0.837258
Gaolao,MalnadGidda;Khillar,Ongole -0.000131551 9.14456e-05 -1.43857
Gaolao,Ongole;Khillar,MalnadGidda -4.76062e-05 0.000109659 -0.43413
Estimating f_4 in 35 blocks of size 1000
total_nsnp 34589 nsnp 35684
Gaolao,Khillar;MalnadGidda,RedSindhi -0.000358714 0.000142865 -2.51086
Gaolao,MalnadGidda;Khillar,RedSindhi -0.000221938 0.000146743 -1.51243
Gaolao,RedSindhi;Khillar,MalnadGidda 0.000136776 0.000157872 0.866374
Estimating f_4 in 35 blocks of size 1000
total_nsnp 34589 nsnp 35684
Gaolao,Khillar;MalnadGidda,Sahiwal -0.000469356 9.85657e-05 -4.76186
Gaolao,MalnadGidda;Khillar,Sahiwal -0.000306066 0.000123232 -2.48366
Gaolao,Sahiwal;Khillar,MalnadGidda 0.00016329 0.000127728 1.27842
Estimating f_4 in 35 blocks of size 1000
total_nsnp 34589 nsnp 35684
Gaolao,Khillar;MalnadGidda,Tharparkar -0.000423327 0.000103675 -4.08322
Gaolao,MalnadGidda;Khillar,Tharparkar -0.000245946 0.000125528 -1.9593
Gaolao,Tharparkar;Khillar,MalnadGidda 0.000177381 0.000130228 1.36208
Estimating f_4 in 35 blocks of size 1000
total_nsnp 34589 nsnp 35684
Gaolao,Khillar;Ongole,RedSindhi -0.000274769 0.00013138 -2.09141
Gaolao,Ongole;Khillar,RedSindhi -0.000263303 0.000121828 -2.16127
Gaolao,RedSindhi;Khillar,Ongole 1.14661e-05 0.000132329 0.0866482
Estimating f_4 in 35 blocks of size 1000
total_nsnp 34589 nsnp 35684
Gaolao,Khillar;Ongole,Sahiwal -0.000385412 9.56738e-05 -4.0284
Gaolao,Ongole;Khillar,Sahiwal -0.000238083 0.000115362 -2.0638
Gaolao,Sahiwal;Khillar,Ongole 0.000147329 0.00011225 1.3125
Estimating f_4 in 35 blocks of size 1000
total_nsnp 34589 nsnp 35684
Gaolao,Khillar;Ongole,Tharparkar -0.000339383 0.000108919 -3.11591
Gaolao,Ongole;Khillar,Tharparkar -0.000265552 0.000116793 -2.27369
Gaolao,Tharparkar;Khillar,Ongole 7.3831e-05 9.74662e-05 0.757503
Estimating f_4 in 35 blocks of size 1000
total_nsnp 34589 nsnp 35684
Gaolao,Khillar;RedSindhi,Sahiwal -0.000110643 0.000123363 -0.896886
Gaolao,RedSindhi;Khillar,Sahiwal 0.000793217 0.000141881 5.59074
Gaolao,Sahiwal;Khillar,RedSindhi 0.00090386 0.000149472 6.04703
Estimating f_4 in 35 blocks of size 1000
total_nsnp 34589 nsnp 35684
Gaolao,Khillar;RedSindhi,Tharparkar -6.46136e-05 0.000137617 -0.469519
Gaolao,RedSindhi;Khillar,Tharparkar 0.000594289 0.000177968 3.33931
Gaolao,Tharparkar;Khillar,RedSindhi 0.000658903 0.000164464 4.00636
Estimating f_4 in 35 blocks of size 1000
total_nsnp 34589 nsnp 35684
Gaolao,Khillar;Sahiwal,Tharparkar 4.60289e-05 9.60816e-05 0.479061
Gaolao,Sahiwal;Khillar,Tharparkar 0.000748249 0.000129882 5.76099
Gaolao,Tharparkar;Khillar,Sahiwal 0.00070222 0.000116564 6.02431
Estimating f_4 in 35 blocks of size 1000
total_nsnp 34589 nsnp 35684
Gaolao,KrishnaValley;RedKandhari,MalnadGidda 0.000423529 9.69259e-05 4.36962
Gaolao,MalnadGidda;KrishnaValley,RedKandhari -0.000380286 0.000115263 -3.2993
Gaolao,RedKandhari;KrishnaValley,MalnadGidda 4.32438e-05 0.000111004 0.389569
Estimating f_4 in 35 blocks of size 1000
total_nsnp 34589 nsnp 35684
Gaolao,KrishnaValley;RedKandhari,Ongole 0.000250175 9.2206e-05 2.71322
Gaolao,Ongole;KrishnaValley,RedKandhari -0.000284034 9.82368e-05 -2.89132
Gaolao,RedKandhari;KrishnaValley,Ongole -3.38589e-05 9.83578e-05 -0.344242
Estimating f_4 in 35 blocks of size 1000
total_nsnp 34589 nsnp 35684
Gaolao,KrishnaValley;RedKandhari,RedSindhi -0.000122294 0.000167577 -0.729775
Gaolao,RedKandhari;KrishnaValley,RedSindhi 6.472e-05 0.000164549 0.393317
Gaolao,RedSindhi;KrishnaValley,RedKandhari 0.000187014 0.000143736 1.30109
Estimating f_4 in 35 blocks of size 1000
total_nsnp 34589 nsnp 35684
Gaolao,KrishnaValley;RedKandhari,Sahiwal -0.000158185 0.000107237 -1.47509
Gaolao,RedKandhari;KrishnaValley,Sahiwal -1.19319e-05 0.000106043 -0.11252
Gaolao,Sahiwal;KrishnaValley,RedKandhari 0.000146253 0.000122829 1.19071
Estimating f_4 in 35 blocks of size 1000
total_nsnp 34589 nsnp 35684
Gaolao,KrishnaValley;RedKandhari,Tharparkar -0.000167066 0.000110712 -1.50902
Gaolao,RedKandhari;KrishnaValley,Tharparkar 0.000141081 9.39632e-05 1.50145
Gaolao,Tharparkar;KrishnaValley,RedKandhari 0.000308147 0.000116522 2.64453
Estimating f_4 in 35 blocks of size 1000
total_nsnp 34589 nsnp 35684
Gaolao,KrishnaValley;MalnadGidda,Ongole -0.000173354 9.9224e-05 -1.7471
Gaolao,MalnadGidda;KrishnaValley,Ongole -0.000219979 9.69734e-05 -2.26845
Gaolao,Ongole;KrishnaValley,MalnadGidda -4.66252e-05 7.79672e-05 -0.59801
Estimating f_4 in 35 blocks of size 1000
total_nsnp 34589 nsnp 35684
Gaolao,KrishnaValley;MalnadGidda,RedSindhi -0.000545823 0.000163362 -3.34119
Gaolao,MalnadGidda;KrishnaValley,RedSindhi -0.000310366 0.000163615 -1.89693
Gaolao,RedSindhi;KrishnaValley,MalnadGidda 0.000235457 0.000140243 1.67891
Estimating f_4 in 35 blocks of size 1000
total_nsnp 34589 nsnp 35684
Gaolao,KrishnaValley;MalnadGidda,Sahiwal -0.000581714 8.13015e-05 -7.15503
Gaolao,MalnadGidda;KrishnaValley,Sahiwal -0.000394495 9.8865e-05 -3.99024
Gaolao,Sahiwal;KrishnaValley,MalnadGidda 0.000187219 8.77589e-05 2.13334
Estimating f_4 in 35 blocks of size 1000
total_nsnp 34589 nsnp 35684
Gaolao,KrishnaValley;MalnadGidda,Tharparkar -0.000590596 0.000108291 -5.45376
Gaolao,MalnadGidda;KrishnaValley,Tharparkar -0.000334375 0.000114241 -2.92693
Gaolao,Tharparkar;KrishnaValley,MalnadGidda 0.000256221 0.000112271 2.28217
Estimating f_4 in 35 blocks of size 1000
total_nsnp 34589 nsnp 35684
Gaolao,KrishnaValley;Ongole,RedSindhi -0.000372469 0.000145893 -2.55302
Gaolao,Ongole;KrishnaValley,RedSindhi -0.000262322 0.000121239 -2.16367
Gaolao,RedSindhi;KrishnaValley,Ongole 0.000110147 0.000120055 0.917467
Estimating f_4 in 35 blocks of size 1000
total_nsnp 34589 nsnp 35684
Gaolao,KrishnaValley;Ongole,Sahiwal -0.00040836 9.9539e-05 -4.10251
Gaolao,Ongole;KrishnaValley,Sahiwal -0.000237102 9.02619e-05 -2.62683
Gaolao,Sahiwal;KrishnaValley,Ongole 0.000171258 9.01649e-05 1.89939
Estimating f_4 in 35 blocks of size 1000
total_nsnp 34589 nsnp 35684
Gaolao,KrishnaValley;Ongole,Tharparkar -0.000417242 0.000111486 -3.74254
Gaolao,Ongole;KrishnaValley,Tharparkar -0.000264571 9.6497e-05 -2.74175
Gaolao,Tharparkar;KrishnaValley,Ongole 0.000152671 9.61406e-05 1.58799
Estimating f_4 in 35 blocks of size 1000
total_nsnp 34589 nsnp 35684
Gaolao,KrishnaValley;RedSindhi,Sahiwal -3.58913e-05 0.000125889 -0.285104
Gaolao,RedSindhi;KrishnaValley,Sahiwal 0.000891898 0.000119552 7.46032
Gaolao,Sahiwal;KrishnaValley,RedSindhi 0.000927789 0.000151968 6.10517
Estimating f_4 in 35 blocks of size 1000
total_nsnp 34589 nsnp 35684
Gaolao,KrishnaValley;RedSindhi,Tharparkar -4.47725e-05 0.000128913 -0.347308
Gaolao,RedSindhi;KrishnaValley,Tharparkar 0.00069297 0.000143304 4.83565
Gaolao,Tharparkar;KrishnaValley,RedSindhi 0.000737742 0.000165156 4.46694
Estimating f_4 in 35 blocks of size 1000
total_nsnp 34589 nsnp 35684
Gaolao,KrishnaValley;Sahiwal,Tharparkar -8.88125e-06 9.70059e-05 -0.0915537
Gaolao,Sahiwal;KrishnaValley,Tharparkar 0.000772178 0.000124444 6.20502
Gaolao,Tharparkar;KrishnaValley,Sahiwal 0.00078106 0.000122868 6.35688
Estimating f_4 in 35 blocks of size 1000
total_nsnp 34589 nsnp 35684
Gaolao,MalnadGidda;RedKandhari,Ongole 0.000160306 9.41654e-05 1.70239
Gaolao,Ongole;RedKandhari,MalnadGidda 0.000237409 8.99661e-05 2.63887
Gaolao,RedKandhari;MalnadGidda,Ongole -7.71027e-05 9.53742e-05 -0.808423
Estimating f_4 in 35 blocks of size 1000
total_nsnp 34589 nsnp 35684
Gaolao,MalnadGidda;RedKandhari,RedSindhi 6.99192e-05 0.0001802 0.38801
Gaolao,RedKandhari;MalnadGidda,RedSindhi 2.14762e-05 0.00017033 0.126086
Gaolao,RedSindhi;RedKandhari,MalnadGidda 4.8443e-05 0.00015228 0.318117
Estimating f_4 in 35 blocks of size 1000
total_nsnp 34589 nsnp 35684
Gaolao,MalnadGidda;RedKandhari,Sahiwal -1.42094e-05 0.000118853 -0.119554
Gaolao,RedKandhari;MalnadGidda,Sahiwal -5.51758e-05 0.000112149 -0.491988
Gaolao,Sahiwal;RedKandhari,MalnadGidda 4.09663e-05 0.000109769 0.373206
Estimating f_4 in 35 blocks of size 1000
total_nsnp 34589 nsnp 35684
Gaolao,MalnadGidda;RedKandhari,Tharparkar 4.59108e-05 0.000117599 0.3904
Gaolao,RedKandhari;MalnadGidda,Tharparkar 9.78369e-05 0.000111115 0.880503
Gaolao,Tharparkar;RedKandhari,MalnadGidda -5.19261e-05 0.000128939 -0.402718
Estimating f_4 in 35 blocks of size 1000
total_nsnp 34589 nsnp 35684
Gaolao,Ongole;RedKandhari,RedSindhi 2.17119e-05 0.000139693 0.155425
Gaolao,RedKandhari;Ongole,RedSindhi 9.85789e-05 0.000151759 0.649575
Gaolao,RedSindhi;RedKandhari,Ongole -7.6867e-05 9.63605e-05 -0.797703
Estimating f_4 in 35 blocks of size 1000
total_nsnp 34589 nsnp 35684
Gaolao,Ongole;RedKandhari,Sahiwal 4.69318e-05 0.000111397 0.421302
Gaolao,RedKandhari;Ongole,Sahiwal 2.19269e-05 9.43857e-05 0.232312
Gaolao,Sahiwal;RedKandhari,Ongole 2.50048e-05 8.45645e-05 0.295689
Estimating f_4 in 35 blocks of size 1000
total_nsnp 34589 nsnp 35684
Gaolao,Ongole;RedKandhari,Tharparkar 1.94632e-05 0.00010559 0.184329
Gaolao,RedKandhari;Ongole,Tharparkar 0.00017494 8.91208e-05 1.96295
Gaolao,Tharparkar;RedKandhari,Ongole -0.000155476 9.25237e-05 -1.6804
Estimating f_4 in 35 blocks of size 1000
total_nsnp 34589 nsnp 35684
Gaolao,RedKandhari;RedSindhi,Sahiwal -7.6652e-05 0.000150496 -0.509327
Gaolao,RedSindhi;RedKandhari,Sahiwal 0.000704884 0.000138644 5.08413
Gaolao,Sahiwal;RedKandhari,RedSindhi 0.000781536 0.000149949 5.21202
Estimating f_4 in 35 blocks of size 1000
total_nsnp 34589 nsnp 35684
Gaolao,RedKandhari;RedSindhi,Tharparkar 7.63606e-05 0.000125451 0.608689
Gaolao,RedSindhi;RedKandhari,Tharparkar 0.000505956 0.000151497 3.33971
Gaolao,Tharparkar;RedKandhari,RedSindhi 0.000429595 0.00016314 2.63329
Estimating f_4 in 35 blocks of size 1000
total_nsnp 34589 nsnp 35684
Gaolao,RedKandhari;Sahiwal,Tharparkar 0.000153013 8.57025e-05 1.78539
Gaolao,Sahiwal;RedKandhari,Tharparkar 0.000625925 0.000101551 6.16363
Gaolao,Tharparkar;RedKandhari,Sahiwal 0.000472913 0.000104285 4.53479
Estimating f_4 in 35 blocks of size 1000
total_nsnp 34589 nsnp 35684
Gaolao,MalnadGidda;Ongole,RedSindhi -9.03871e-05 0.000165565 -0.54593
Gaolao,Ongole;MalnadGidda,RedSindhi -0.000215697 0.000119116 -1.81081
Gaolao,RedSindhi;MalnadGidda,Ongole -0.00012531 0.000127128 -0.985701
Estimating f_4 in 35 blocks of size 1000
total_nsnp 34589 nsnp 35684
Gaolao,MalnadGidda;Ongole,Sahiwal -0.000174516 9.92728e-05 -1.75794
Gaolao,Ongole;MalnadGidda,Sahiwal -0.000190477 9.18148e-05 -2.07458
Gaolao,Sahiwal;MalnadGidda,Ongole -1.59615e-05 7.66653e-05 -0.208197
Estimating f_4 in 35 blocks of size 1000
total_nsnp 34589 nsnp 35684
Gaolao,MalnadGidda;Ongole,Tharparkar -0.000114395 8.7415e-05 -1.30865
Gaolao,Ongole;MalnadGidda,Tharparkar -0.000217946 7.5698e-05 -2.87915
Gaolao,Tharparkar;MalnadGidda,Ongole -0.00010355 9.43155e-05 -1.09791
Estimating f_4 in 35 blocks of size 1000
total_nsnp 34589 nsnp 35684
Gaolao,MalnadGidda;RedSindhi,Sahiwal -8.41286e-05 0.000157988 -0.532499
Gaolao,RedSindhi;MalnadGidda,Sahiwal 0.000656441 0.000156796 4.1866
Gaolao,Sahiwal;MalnadGidda,RedSindhi 0.00074057 0.000138731 5.33816
Estimating f_4 in 35 blocks of size 1000
total_nsnp 34589 nsnp 35684
Gaolao,MalnadGidda;RedSindhi,Tharparkar -2.40084e-05 0.000154982 -0.154911
Gaolao,RedSindhi;MalnadGidda,Tharparkar 0.000457513 0.000153209 2.98621
Gaolao,Tharparkar;MalnadGidda,RedSindhi 0.000481521 0.000177259 2.71649
Estimating f_4 in 35 blocks of size 1000
total_nsnp 34589 nsnp 35684
Gaolao,MalnadGidda;Sahiwal,Tharparkar 6.01202e-05 0.000103261 0.582216
Gaolao,Sahiwal;MalnadGidda,Tharparkar 0.000584959 0.000118158 4.95064
Gaolao,Tharparkar;MalnadGidda,Sahiwal 0.000524839 0.000147103 3.56784
Estimating f_4 in 35 blocks of size 1000
total_nsnp 34589 nsnp 35684
Gaolao,Ongole;RedSindhi,Sahiwal 2.52199e-05 0.000121624 0.20736
Gaolao,RedSindhi;Ongole,Sahiwal 0.000781751 0.000115081 6.79303
Gaolao,Sahiwal;Ongole,RedSindhi 0.000756531 0.000131136 5.76908
Estimating f_4 in 35 blocks of size 1000
total_nsnp 34589 nsnp 35684
Gaolao,Ongole;RedSindhi,Tharparkar -2.24869e-06 0.00010507 -0.0214018
Gaolao,RedSindhi;Ongole,Tharparkar 0.000582823 0.000138082 4.22085
Gaolao,Tharparkar;Ongole,RedSindhi 0.000585072 0.000147025 3.97939
Estimating f_4 in 35 blocks of size 1000
total_nsnp 34589 nsnp 35684
Gaolao,Ongole;Sahiwal,Tharparkar -2.74686e-05 9.23967e-05 -0.29729
Gaolao,Sahiwal;Ongole,Tharparkar 0.00060092 9.52829e-05 6.3067
Gaolao,Tharparkar;Ongole,Sahiwal 0.000628389 0.000122105 5.14631
Estimating f_4 in 35 blocks of size 1000
total_nsnp 34589 nsnp 35684
Gaolao,RedSindhi;Sahiwal,Tharparkar -0.000198928 0.000129505 -1.53607
Gaolao,Sahiwal;RedSindhi,Tharparkar -0.000155611 0.000111486 -1.39579
Gaolao,Tharparkar;RedSindhi,Sahiwal 4.33174e-05 0.000130036 0.333118
Estimating f_4 in 35 blocks of size 1000
total_nsnp 34589 nsnp 35684
Gir,Hallikar;Hariana,Non-descript 0.000556912 0.000128616 4.33003
Gir,Hariana;Hallikar,Non-descript -0.000164878 0.000106471 -1.54857
Gir,Non-descript;Hallikar,Hariana -0.00072179 9.48776e-05 -7.60759
Estimating f_4 in 35 blocks of size 1000
total_nsnp 34589 nsnp 35684
Gir,Hallikar;Hariana,Khillar 0.00256572 0.000148398 17.2895
Gir,Hariana;Hallikar,Khillar -0.000181433 7.86396e-05 -2.30714
Gir,Khillar;Hallikar,Hariana -0.00274716 0.000163747 -16.7768
Estimating f_4 in 35 blocks of size 1000
total_nsnp 34589 nsnp 35684
Gir,Hallikar;Hariana,KrishnaValley 0.00160657 0.000130718 12.2904
Gir,Hariana;Hallikar,KrishnaValley -0.000100396 8.96168e-05 -1.12027
Gir,KrishnaValley;Hallikar,Hariana -0.00170696 0.000129678 -13.1631
Estimating f_4 in 35 blocks of size 1000
total_nsnp 34589 nsnp 35684
Gir,Hallikar;Hariana,RedKandhari 7.93143e-05 0.000115798 0.684934
Gir,Hariana;Hallikar,RedKandhari -0.000598538 0.000107132 -5.58691
Gir,RedKandhari;Hallikar,Hariana -0.000677853 0.000111441 -6.08263
Estimating f_4 in 35 blocks of size 1000
total_nsnp 34589 nsnp 35684
Gir,Hallikar;Hariana,MalnadGidda 0.00108164 0.000131395 8.23193
Gir,Hariana;Hallikar,MalnadGidda -3.56851e-05 0.00012168 -0.293271
Gir,MalnadGidda;Hallikar,Hariana -0.00111732 0.000124559 -8.97025
Estimating f_4 in 35 blocks of size 1000
total_nsnp 34589 nsnp 35684
Gir,Hallikar;Hariana,Ongole 0.00105714 0.000118411 8.92768
Gir,Hariana;Hallikar,Ongole -9.41019e-05 9.43981e-05 -0.996862
Gir,Ongole;Hallikar,Hariana -0.00115124 0.000111481 -10.3268
Estimating f_4 in 35 blocks of size 1000
total_nsnp 34589 nsnp 35684
Gir,Hallikar;Hariana,RedSindhi -1.15203e-05 0.000130808 -0.0880699
Gir,Hariana;Hallikar,RedSindhi -0.000206462 0.000140679 -1.4676
Gir,RedSindhi;Hallikar,Hariana -0.000194941 0.000143961 -1.35413
Estimating f_4 in 35 blocks of size 1000
total_nsnp 34589 nsnp 35684
Gir,Hallikar;Hariana,Sahiwal 0.000196209 0.000102663 1.91119
Gir,Hariana;Hallikar,Sahiwal 0.000154301 9.54507e-05 1.61655
Gir,Sahiwal;Hallikar,Hariana -4.19082e-05 9.9697e-05 -0.420356
Estimating f_4 in 35 blocks of size 1000
total_nsnp 34589 nsnp 35684
Gir,Hallikar;Hariana,Tharparkar -0.000349103 9.53449e-05 -3.66147
Gir,Hariana;Hallikar,Tharparkar -7.8359e-05 0.000114352 -0.685245
Gir,Tharparkar;Hallikar,Hariana 0.000270744 9.75021e-05 2.7768
Estimating f_4 in 35 blocks of size 1000
total_nsnp 34589 nsnp 35684
Gir,Hallikar;Non-descript,Khillar 0.00200881 0.000119013 16.8789
Gir,Khillar;Hallikar,Non-descript -0.00209304 0.000111958 -18.6948
Gir,Non-descript;Hallikar,Khillar -8.42298e-05 7.41239e-05 -1.13634
Estimating f_4 in 35 blocks of size 1000
total_nsnp 34589 nsnp 35684
Gir,Hallikar;Non-descript,KrishnaValley 0.00104966 0.000122241 8.58676
Gir,KrishnaValley;Hallikar,Non-descript -0.00122181 0.000113122 -10.8008
Gir,Non-descript;Hallikar,KrishnaValley -0.000172154 8.04053e-05 -2.14108
Estimating f_4 in 35 blocks of size 1000
total_nsnp 34589 nsnp 35684
Gir,Hallikar;Non-descript,RedKandhari -0.000477598 0.000101716 -4.69542
Gir,Non-descript;Hallikar,RedKandhari -0.000896827 7.26566e-05 -12.3434
Gir,RedKandhari;Hallikar,Non-descript -0.00041923 9.31893e-05 -4.49869
Estimating f_4 in 35 blocks of size 1000
total_nsnp 34589 nsnp 35684
Gir,Hallikar;Non-descript,MalnadGidda 0.000524725 0.000136677 3.83917
Gir,MalnadGidda;Hallikar,Non-descript -0.000701323 9.56758e-05 -7.33021
Gir,Non-descript;Hallikar,MalnadGidda -0.000176598 0.000116572 -1.51493
Estimating f_4 in 35 blocks of size 1000
total_nsnp 34589 nsnp 35684
Gir,Hallikar;Non-descript,Ongole 0.000500224 0.000102578 4.87652
Gir,Non-descript;Hallikar,Ongole -0.000251641 6.41931e-05 -3.92005
Gir,Ongole;Hallikar,Non-descript -0.000751865 0.000108288 -6.94321
Estimating f_4 in 35 blocks of size 1000
total_nsnp 34589 nsnp 35684
Gir,Hallikar;Non-descript,RedSindhi -0.000568432 0.000132872 -4.27803
Gir,Non-descript;Hallikar,RedSindhi -6.164e-05 0.000110239 -0.55915
Gir,RedSindhi;Hallikar,Non-descript 0.000506792 0.00011493 4.40956
Estimating f_4 in 35 blocks of size 1000
total_nsnp 34589 nsnp 35684
Gir,Hallikar;Non-descript,Sahiwal -0.000360703 0.000110676 -3.25908
Gir,Non-descript;Hallikar,Sahiwal -0.00039038 9.54655e-05 -4.08923
Gir,Sahiwal;Hallikar,Non-descript -2.96773e-05 9.80687e-05 -0.302617
Estimating f_4 in 35 blocks of size 1000
total_nsnp 34589 nsnp 35684
Gir,Hallikar;Non-descript,Tharparkar -0.000906015 8.67821e-05 -10.4401
Gir,Non-descript;Hallikar,Tharparkar -0.000845345 7.75431e-05 -10.9016
Gir,Tharparkar;Hallikar,Non-descript 6.06696e-05 8.24241e-05 0.736066
Estimating f_4 in 35 blocks of size 1000
total_nsnp 34589 nsnp 35684
Gir,Hallikar;Khillar,KrishnaValley -0.000959154 0.0001016 -9.44046
Gir,Khillar;Hallikar,KrishnaValley -0.00118425 0.000101531 -11.6639
Gir,KrishnaValley;Hallikar,Khillar -0.000225094 8.94757e-05 -2.5157
Estimating f_4 in 35 blocks of size 1000
total_nsnp 34589 nsnp 35684
Gir,Hallikar;Khillar,RedKandhari -0.00248641 0.000126032 -19.7285
Gir,Khillar;Hallikar,RedKandhari -0.002654 0.000148379 -17.8866
Gir,RedKandhari;Hallikar,Khillar -0.000167589 8.45037e-05 -1.98322
Estimating f_4 in 35 blocks of size 1000
total_nsnp 34589 nsnp 35684
Gir,Hallikar;Khillar,MalnadGidda -0.00148409 0.000144403 -10.2774
Gir,Khillar;Hallikar,MalnadGidda -0.00170177 0.000143298 -11.8757
Gir,MalnadGidda;Hallikar,Khillar -0.000217682 8.97898e-05 -2.42434
Estimating f_4 in 35 blocks of size 1000
total_nsnp 34589 nsnp 35684
Gir,Hallikar;Khillar,Ongole -0.00150859 9.30497e-05 -16.2127
Gir,Khillar;Hallikar,Ongole -0.0017692 8.82992e-05 -20.0364
Gir,Ongole;Hallikar,Khillar -0.00026061 7.30383e-05 -3.56812
Estimating f_4 in 35 blocks of size 1000
total_nsnp 34589 nsnp 35684
Gir,Hallikar;Khillar,RedSindhi -0.00257724 0.00017129 -15.046
Gir,Khillar;Hallikar,RedSindhi -0.00274576 0.000174219 -15.7604
Gir,RedSindhi;Hallikar,Khillar -0.000168516 8.23597e-05 -2.04609
Estimating f_4 in 35 blocks of size 1000
total_nsnp 34589 nsnp 35684
Gir,Hallikar;Khillar,Sahiwal -0.00236951 0.000144339 -16.4164
Gir,Khillar;Hallikar,Sahiwal -0.00257488 0.000150075 -17.1573
Gir,Sahiwal;Hallikar,Khillar -0.000205366 6.68072e-05 -3.07401
Estimating f_4 in 35 blocks of size 1000
total_nsnp 34589 nsnp 35684
Gir,Hallikar;Khillar,Tharparkar -0.00291483 0.000125681 -23.1922
Gir,Khillar;Hallikar,Tharparkar -0.00295083 0.000136041 -21.6907
Gir,Tharparkar;Hallikar,Khillar -3.60015e-05 6.84985e-05 -0.525581
Estimating f_4 in 35 blocks of size 1000
total_nsnp 34589 nsnp 35684
Gir,Hallikar;KrishnaValley,RedKandhari -0.00152725 0.000103542 -14.7501
Gir,KrishnaValley;Hallikar,RedKandhari -0.00162637 0.000112982 -14.395
Gir,RedKandhari;Hallikar,KrishnaValley -9.91125e-05 6.83811e-05 -1.44941
Estimating f_4 in 35 blocks of size 1000
total_nsnp 34589 nsnp 35684
Gir,Hallikar;KrishnaValley,MalnadGidda -0.000524931 0.000108092 -4.85634
Gir,KrishnaValley;Hallikar,MalnadGidda -0.000599599 0.00010494 -5.71372
Gir,MalnadGidda;Hallikar,KrishnaValley -7.46675e-05 7.18465e-05 -1.03926
Estimating f_4 in 35 blocks of size 1000
total_nsnp 34589 nsnp 35684
Gir,Hallikar;KrishnaValley,Ongole -0.000549432 9.35072e-05 -5.87583
Gir,KrishnaValley;Hallikar,Ongole -0.000756438 6.89042e-05 -10.9781
Gir,Ongole;Hallikar,KrishnaValley -0.000207005 8.81343e-05 -2.34875
Estimating f_4 in 35 blocks of size 1000
total_nsnp 34589 nsnp 35684
Gir,Hallikar;KrishnaValley,RedSindhi -0.00161809 0.000158969 -10.1787
Gir,KrishnaValley;Hallikar,RedSindhi -0.0018307 0.000166893 -10.9693
Gir,RedSindhi;Hallikar,KrishnaValley -0.000212611 9.07967e-05 -2.34161
Estimating f_4 in 35 blocks of size 1000
total_nsnp 34589 nsnp 35684
Gir,Hallikar;KrishnaValley,Sahiwal -0.00141036 0.000116497 -12.1064
Gir,KrishnaValley;Hallikar,Sahiwal -0.00158507 0.000122413 -12.9485
Gir,Sahiwal;Hallikar,KrishnaValley -0.00017471 6.24827e-05 -2.79613
Estimating f_4 in 35 blocks of size 1000
total_nsnp 34589 nsnp 35684
Gir,Hallikar;KrishnaValley,Tharparkar -0.00195567 0.000108049 -18.0999
Gir,KrishnaValley;Hallikar,Tharparkar -0.00201593 0.00012066 -16.7075
Gir,Tharparkar;Hallikar,KrishnaValley -6.02557e-05 7.17707e-05 -0.839558
Estimating f_4 in 35 blocks of size 1000
total_nsnp 34589 nsnp 35684
Gir,Hallikar;RedKandhari,MalnadGidda 0.00100232 0.000110633 9.05993
Gir,MalnadGidda;Hallikar,RedKandhari -0.00110201 0.000116033 -9.49739
Gir,RedKandhari;Hallikar,MalnadGidda -9.96889e-05 9.28136e-05 -1.07408
Estimating f_4 in 35 blocks of size 1000
total_nsnp 34589 nsnp 35684
Gir,Hallikar;RedKandhari,Ongole 0.000977822 8.55316e-05 11.4323
Gir,Ongole;Hallikar,RedKandhari -0.0011381 0.0001037 -10.9749
Gir,RedKandhari;Hallikar,Ongole -0.000160277 7.98926e-05 -2.00615
Estimating f_4 in 35 blocks of size 1000
total_nsnp 34589 nsnp 35684
Gir,Hallikar;RedKandhari,RedSindhi -9.08345e-05 0.000124816 -0.72775
Gir,RedKandhari;Hallikar,RedSindhi -0.000763491 0.00015938 -4.79038
Gir,RedSindhi;Hallikar,RedKandhari -0.000672656 0.000112885 -5.95875
Estimating f_4 in 35 blocks of size 1000
total_nsnp 34589 nsnp 35684
Gir,Hallikar;RedKandhari,Sahiwal 0.000116895 9.33411e-05 1.25234
Gir,RedKandhari;Hallikar,Sahiwal -0.000558621 9.01625e-05 -6.19572
Gir,Sahiwal;Hallikar,RedKandhari -0.000675516 8.30392e-05 -8.1349
Estimating f_4 in 35 blocks of size 1000
total_nsnp 34589 nsnp 35684
Gir,Hallikar;RedKandhari,Tharparkar -0.000428417 9.63351e-05 -4.44716
Gir,RedKandhari;Hallikar,Tharparkar -0.000827585 0.000102519 -8.07252
Gir,Tharparkar;Hallikar,RedKandhari -0.000399168 8.10517e-05 -4.92485
Estimating f_4 in 35 blocks of size 1000
total_nsnp 34589 nsnp 35684
Gir,Hallikar;MalnadGidda,Ongole -2.45012e-05 0.000117674 -0.208213
Gir,MalnadGidda;Hallikar,Ongole -0.000321952 9.33796e-05 -3.44778
Gir,Ongole;Hallikar,MalnadGidda -0.000297451 9.34237e-05 -3.18389
Estimating f_4 in 35 blocks of size 1000
total_nsnp 34589 nsnp 35684
Gir,Hallikar;MalnadGidda,RedSindhi -0.00109316 0.00016493 -6.628
Gir,MalnadGidda;Hallikar,RedSindhi -0.00111413 0.000188993 -5.89509
Gir,RedSindhi;Hallikar,MalnadGidda -2.09744e-05 0.000138307 -0.151651
Estimating f_4 in 35 blocks of size 1000
total_nsnp 34589 nsnp 35684
Gir,Hallikar;MalnadGidda,Sahiwal -0.000885428 0.000100045 -8.85033
Gir,MalnadGidda;Hallikar,Sahiwal -0.000916739 8.51967e-05 -10.7603
Gir,Sahiwal;Hallikar,MalnadGidda -3.13107e-05 9.38336e-05 -0.333683
Estimating f_4 in 35 blocks of size 1000
total_nsnp 34589 nsnp 35684
Gir,Hallikar;MalnadGidda,Tharparkar -0.00143074 0.000113506 -12.605
Gir,MalnadGidda;Hallikar,Tharparkar -0.0012786 0.000102729 -12.4462
Gir,Tharparkar;Hallikar,MalnadGidda 0.000152145 8.73811e-05 1.74117
Estimating f_4 in 35 blocks of size 1000
total_nsnp 34589 nsnp 35684
Gir,Hallikar;Ongole,RedSindhi -0.00106866 0.000133837 -7.98475
Gir,Ongole;Hallikar,RedSindhi -0.00119843 0.000159762 -7.5013
Gir,RedSindhi;Hallikar,Ongole -0.000129769 0.0001159 -1.11967
Estimating f_4 in 35 blocks of size 1000
total_nsnp 34589 nsnp 35684
Gir,Hallikar;Ongole,Sahiwal -0.000860927 0.00011917 -7.22434
Gir,Ongole;Hallikar,Sahiwal -0.000891684 0.000126059 -7.07354
Gir,Sahiwal;Hallikar,Ongole -3.07571e-05 7.82712e-05 -0.392956
Estimating f_4 in 35 blocks of size 1000
total_nsnp 34589 nsnp 35684
Gir,Hallikar;Ongole,Tharparkar -0.00140624 0.000104988 -13.3942
Gir,Ongole;Hallikar,Tharparkar -0.00134113 0.000105272 -12.7396
Gir,Tharparkar;Hallikar,Ongole 6.51097e-05 7.62905e-05 0.853444
Estimating f_4 in 35 blocks of size 1000
total_nsnp 34589 nsnp 35684
Gir,Hallikar;RedSindhi,Sahiwal 0.000207729 0.000138554 1.49927
Gir,RedSindhi;Hallikar,Sahiwal 0.000231711 0.000121976 1.89964
Gir,Sahiwal;Hallikar,RedSindhi 2.39814e-05 0.000138451 0.173213
Estimating f_4 in 35 blocks of size 1000
total_nsnp 34589 nsnp 35684
Gir,Hallikar;RedSindhi,Tharparkar -0.000337583 0.000121998 -2.76711
Gir,RedSindhi;Hallikar,Tharparkar -0.000389194 0.000136172 -2.85811
Gir,Tharparkar;Hallikar,RedSindhi -5.16116e-05 0.000147137 -0.350773
Estimating f_4 in 35 blocks of size 1000
total_nsnp 34589 nsnp 35684
Gir,Hallikar;Sahiwal,Tharparkar -0.000545312 9.18515e-05 -5.93689
Gir,Sahiwal;Hallikar,Tharparkar -0.000272085 0.000100835 -2.69831
Gir,Tharparkar;Hallikar,Sahiwal 0.000273227 0.000102839 2.65684
Estimating f_4 in 35 blocks of size 1000
total_nsnp 34589 nsnp 35684
Gir,Hariana;Non-descript,Khillar -1.65547e-05 0.000104406 -0.158561
Gir,Khillar;Hariana,Non-descript 0.000654115 0.000123325 5.30401
Gir,Non-descript;Hariana,Khillar 0.00063756 8.84633e-05 7.20706
Estimating f_4 in 35 blocks of size 1000
total_nsnp 34589 nsnp 35684
Gir,Hariana;Non-descript,KrishnaValley 6.44826e-05 9.78837e-05 0.658768
Gir,KrishnaValley;Hariana,Non-descript 0.000485153 0.0001032 4.70108
Gir,Non-descript;Hariana,KrishnaValley 0.000549636 0.000100286 5.48068
Estimating f_4 in 35 blocks of size 1000
total_nsnp 34589 nsnp 35684
Gir,Hariana;Non-descript,RedKandhari -0.00043366 0.000105751 -4.10077
Gir,Non-descript;Hariana,RedKandhari -0.000175037 9.94409e-05 -1.76021
Gir,RedKandhari;Hariana,Non-descript 0.000258623 0.000103096 2.50857
Estimating f_4 in 35 blocks of size 1000
total_nsnp 34589 nsnp 35684
Gir,Hariana;Non-descript,MalnadGidda 0.000129193 0.000123035 1.05005
Gir,MalnadGidda;Hariana,Non-descript 0.000415999 0.00012043 3.45429
Gir,Non-descript;Hariana,MalnadGidda 0.000545192 0.000103114 5.28728
Estimating f_4 in 35 blocks of size 1000
total_nsnp 34589 nsnp 35684
Gir,Hariana;Non-descript,Ongole 7.07762e-05 8.64394e-05 0.818795
Gir,Non-descript;Hariana,Ongole 0.000470149 9.31177e-05 5.04898
Gir,Ongole;Hariana,Non-descript 0.000399373 0.000104733 3.81326
Estimating f_4 in 35 blocks of size 1000
total_nsnp 34589 nsnp 35684
Gir,Hariana;Non-descript,RedSindhi -4.15835e-05 0.00013305 -0.312541
Gir,Non-descript;Hariana,RedSindhi 0.00066015 0.000112774 5.85376
Gir,RedSindhi;Hariana,Non-descript 0.000701733 0.00014616 4.80114
Estimating f_4 in 35 blocks of size 1000
total_nsnp 34589 nsnp 35684
Gir,Hariana;Non-descript,Sahiwal 0.000319179 9.84062e-05 3.24348
Gir,Non-descript;Hariana,Sahiwal 0.00033141 9.78322e-05 3.38753
Gir,Sahiwal;Hariana,Non-descript 1.22309e-05 0.00010003 0.122273
Estimating f_4 in 35 blocks of size 1000
total_nsnp 34589 nsnp 35684
Gir,Hariana;Non-descript,Tharparkar 8.65191e-05 0.000108615 0.796566
Gir,Non-descript;Hariana,Tharparkar -0.000123555 9.68042e-05 -1.27634
Gir,Tharparkar;Hariana,Non-descript -0.000210074 0.000106441 -1.97362
Estimating f_4 in 35 blocks of size 1000
total_nsnp 34589 nsnp 35684
Gir,Hariana;Khillar,KrishnaValley 8.10373e-05 8.72294e-05 0.929013
Gir,Khillar;Hariana,KrishnaValley 0.00156291 0.000133685 11.6909
Gir,KrishnaValley;Hariana,Khillar 0.00148187 0.000122605 12.0865
Estimating f_4 in 35 blocks of size 1000
total_nsnp 34589 nsnp 35684
Gir,Hariana;Khillar,RedKandhari -0.000417105 0.000115336 -3.61643
Gir,Khillar;Hariana,RedKandhari 9.3158e-05 0.000118742 0.784539
Gir,RedKandhari;Hariana,Khillar 0.000510263 0.000111787 4.56461
Estimating f_4 in 35 blocks of size 1000
total_nsnp 34589 nsnp 35684
Gir,Hariana;Khillar,MalnadGidda 0.000145748 0.000109305 1.3334
Gir,Khillar;Hariana,MalnadGidda 0.00104539 0.000111099 9.40951
Gir,MalnadGidda;Hariana,Khillar 0.000899641 0.000115564 7.78481
Estimating f_4 in 35 blocks of size 1000
total_nsnp 34589 nsnp 35684
Gir,Hariana;Khillar,Ongole 8.73309e-05 9.42923e-05 0.926172
Gir,Khillar;Hariana,Ongole 0.000977959 0.000118949 8.22167
Gir,Ongole;Hariana,Khillar 0.000890628 0.000111314 8.00106
Estimating f_4 in 35 blocks of size 1000
total_nsnp 34589 nsnp 35684
Gir,Hariana;Khillar,RedSindhi -2.50288e-05 0.000147474 -0.169717
Gir,Khillar;Hariana,RedSindhi 1.39692e-06 0.000146276 0.00954995
Gir,RedSindhi;Hariana,Khillar 2.64258e-05 0.000141961 0.186148
Estimating f_4 in 35 blocks of size 1000
total_nsnp 34589 nsnp 35684
Gir,Hariana;Khillar,Sahiwal 0.000335733 0.000103336 3.24896
Gir,Khillar;Hariana,Sahiwal 0.000172276 0.000106109 1.62357
Gir,Sahiwal;Hariana,Khillar -0.000163458 9.47837e-05 -1.72453
Estimating f_4 in 35 blocks of size 1000
total_nsnp 34589 nsnp 35684
Gir,Hariana;Khillar,Tharparkar 0.000103074 0.000117952 0.873861
Gir,Khillar;Hariana,Tharparkar -0.000203672 0.000101612 -2.00441
Gir,Tharparkar;Hariana,Khillar -0.000306745 0.000113652 -2.69898
Estimating f_4 in 35 blocks of size 1000
total_nsnp 34589 nsnp 35684
Gir,Hariana;KrishnaValley,RedKandhari -0.000498143 9.57562e-05 -5.2022
Gir,KrishnaValley;Hariana,RedKandhari 8.05972e-05 0.000113397 0.710751
Gir,RedKandhari;Hariana,KrishnaValley 0.00057874 0.00010058 5.75402
Estimating f_4 in 35 blocks of size 1000
total_nsnp 34589 nsnp 35684
Gir,Hariana;KrishnaValley,MalnadGidda 6.47104e-05 0.000118473 0.546206
Gir,KrishnaValley;Hariana,MalnadGidda 0.00110737 0.000132305 8.36981
Gir,MalnadGidda;Hariana,KrishnaValley 0.00104265 0.000130675 7.97897
Estimating f_4 in 35 blocks of size 1000
total_nsnp 34589 nsnp 35684
Gir,Hariana;KrishnaValley,Ongole 6.29359e-06 9.45267e-05 0.06658
Gir,KrishnaValley;Hariana,Ongole 0.000950526 0.000117381 8.09782
Gir,Ongole;Hariana,KrishnaValley 0.000944233 0.000122328 7.71886
Estimating f_4 in 35 blocks of size 1000
total_nsnp 34589 nsnp 35684
Gir,Hariana;KrishnaValley,RedSindhi -0.000106066 0.000142263 -0.745565
Gir,KrishnaValley;Hariana,RedSindhi -0.000123736 0.000150195 -0.823835
Gir,RedSindhi;Hariana,KrishnaValley -1.76696e-05 0.000150809 -0.117166
Estimating f_4 in 35 blocks of size 1000
total_nsnp 34589 nsnp 35684
Gir,Hariana;KrishnaValley,Sahiwal 0.000254696 9.07025e-05 2.80804
Gir,KrishnaValley;Hariana,Sahiwal 0.000121894 7.60659e-05 1.60248
Gir,Sahiwal;Hariana,KrishnaValley -0.000132802 9.30721e-05 -1.42687
Estimating f_4 in 35 blocks of size 1000
total_nsnp 34589 nsnp 35684
Gir,Hariana;KrishnaValley,Tharparkar 2.20365e-05 0.000110752 0.198971
Gir,KrishnaValley;Hariana,Tharparkar -0.000308963 9.3749e-05 -3.29564
Gir,Tharparkar;Hariana,KrishnaValley -0.000331 0.00010662 -3.10448
Estimating f_4 in 35 blocks of size 1000
total_nsnp 34589 nsnp 35684
Gir,Hariana;RedKandhari,MalnadGidda 0.000562853 0.000111462 5.04975
Gir,MalnadGidda;Hariana,RedKandhari 1.53104e-05 0.000106904 0.143217
Gir,RedKandhari;Hariana,MalnadGidda 0.000578164 9.36042e-05 6.17669
Estimating f_4 in 35 blocks of size 1000
total_nsnp 34589 nsnp 35684
Gir,Hariana;RedKandhari,Ongole 0.000504436 9.10795e-05 5.53842
Gir,Ongole;Hariana,RedKandhari 1.31397e-05 0.000101317 0.129689
Gir,RedKandhari;Hariana,Ongole 0.000517576 9.25113e-05 5.59473
Estimating f_4 in 35 blocks of size 1000
total_nsnp 34589 nsnp 35684
Gir,Hariana;RedKandhari,RedSindhi 0.000392077 0.000127024 3.08664
Gir,RedKandhari;Hariana,RedSindhi -8.5638e-05 0.000140901 -0.607789
Gir,RedSindhi;Hariana,RedKandhari -0.000477715 0.000161362 -2.96051
Estimating f_4 in 35 blocks of size 1000
total_nsnp 34589 nsnp 35684
Gir,Hariana;RedKandhari,Sahiwal 0.000752839 9.58785e-05 7.85201
Gir,RedKandhari;Hariana,Sahiwal 0.000119231 8.19304e-05 1.45528
Gir,Sahiwal;Hariana,RedKandhari -0.000633607 9.80765e-05 -6.46034
Estimating f_4 in 35 blocks of size 1000
total_nsnp 34589 nsnp 35684
Gir,Hariana;RedKandhari,Tharparkar 0.000520179 0.000115857 4.48982
Gir,RedKandhari;Hariana,Tharparkar -0.000149732 7.67846e-05 -1.95003
Gir,Tharparkar;Hariana,RedKandhari -0.000669912 0.000107351 -6.2404
Estimating f_4 in 35 blocks of size 1000
total_nsnp 34589 nsnp 35684
Gir,Hariana;MalnadGidda,Ongole -5.84168e-05 0.000109626 -0.532873
Gir,MalnadGidda;Hariana,Ongole 0.00079537 0.000114185 6.96565
Gir,Ongole;Hariana,MalnadGidda 0.000853787 0.000112442 7.59313
Estimating f_4 in 35 blocks of size 1000
total_nsnp 34589 nsnp 35684
Gir,Hariana;MalnadGidda,RedSindhi -0.000170777 0.000160789 -1.06212
Gir,MalnadGidda;Hariana,RedSindhi 3.19041e-06 0.000186074 0.0171459
Gir,RedSindhi;Hariana,MalnadGidda 0.000173967 0.00017149 1.01445
Estimating f_4 in 35 blocks of size 1000
total_nsnp 34589 nsnp 35684
Gir,Hariana;MalnadGidda,Sahiwal 0.000189986 0.000109831 1.7298
Gir,MalnadGidda;Hariana,Sahiwal 0.000200583 0.000119966 1.672
Gir,Sahiwal;Hariana,MalnadGidda 1.05975e-05 0.000126048 0.0840752
Estimating f_4 in 35 blocks of size 1000
total_nsnp 34589 nsnp 35684
Gir,Hariana;MalnadGidda,Tharparkar -4.26739e-05 0.000130488 -0.327033
Gir,MalnadGidda;Hariana,Tharparkar -0.000161273 0.000119433 -1.35032
Gir,Tharparkar;Hariana,MalnadGidda -0.000118599 9.30078e-05 -1.27515
Estimating f_4 in 35 blocks of size 1000
total_nsnp 34589 nsnp 35684
Gir,Hariana;Ongole,RedSindhi -0.00011236 0.00011573 -0.970875
Gir,Ongole;Hariana,RedSindhi -4.71877e-05 0.000143512 -0.328806
Gir,RedSindhi;Hariana,Ongole 6.5172e-05 0.000155 0.420464
Estimating f_4 in 35 blocks of size 1000
total_nsnp 34589 nsnp 35684
Gir,Hariana;Ongole,Sahiwal 0.000248403 7.84362e-05 3.16694
Gir,Ongole;Hariana,Sahiwal 0.000259554 0.000102747 2.52616
Gir,Sahiwal;Hariana,Ongole 1.11511e-05 9.19376e-05 0.12129
Estimating f_4 in 35 blocks of size 1000
total_nsnp 34589 nsnp 35684
Gir,Hariana;Ongole,Tharparkar 1.57429e-05 0.000104858 0.150136
Gir,Ongole;Hariana,Tharparkar -0.000189891 0.000102708 -1.84885
Gir,Tharparkar;Hariana,Ongole -0.000205634 0.000104795 -1.96225
Estimating f_4 in 35 blocks of size 1000
total_nsnp 34589 nsnp 35684
Gir,Hariana;RedSindhi,Sahiwal 0.000360762 0.000112428 3.20883
Gir,RedSindhi;Hariana,Sahiwal 0.000426652 0.000125194 3.40793
Gir,Sahiwal;Hariana,RedSindhi 6.58897e-05 0.000130177 0.506155
Estimating f_4 in 35 blocks of size 1000
total_nsnp 34589 nsnp 35684
Gir,Hariana;RedSindhi,Tharparkar 0.000128103 0.000129411 0.989887
Gir,RedSindhi;Hariana,Tharparkar -0.000194253 0.0001154 -1.6833
Gir,Tharparkar;Hariana,RedSindhi -0.000322356 0.000139851 -2.305
Estimating f_4 in 35 blocks of size 1000
total_nsnp 34589 nsnp 35684
Gir,Hariana;Sahiwal,Tharparkar -0.00023266 9.66143e-05 -2.40813
Gir,Sahiwal;Hariana,Tharparkar -0.000230176 0.00010749 -2.14137
Gir,Tharparkar;Hariana,Sahiwal 2.48323e-06 9.58938e-05 0.0258956
Estimating f_4 in 35 blocks of size 1000
total_nsnp 34589 nsnp 35684
Gir,Khillar;Non-descript,KrishnaValley 0.000908793 0.000108451 8.37977
Gir,KrishnaValley;Non-descript,Khillar 0.000996717 0.000114482 8.70635
Gir,Non-descript;Khillar,KrishnaValley -8.79246e-05 7.64832e-05 -1.14959
Estimating f_4 in 35 blocks of size 1000
total_nsnp 34589 nsnp 35684
Gir,Khillar;Non-descript,RedKandhari -0.000560957 0.000103696 -5.40961
Gir,Non-descript;Khillar,RedKandhari -0.000812597 0.000102379 -7.93715
Gir,RedKandhari;Non-descript,Khillar 0.000251641 9.64498e-05 2.60903
Estimating f_4 in 35 blocks of size 1000
total_nsnp 34589 nsnp 35684
Gir,Khillar;Non-descript,MalnadGidda 0.000391274 0.000117547 3.32865
Gir,MalnadGidda;Non-descript,Khillar 0.000483642 0.000102254 4.72979
Gir,Non-descript;Khillar,MalnadGidda -9.2368e-05 0.000115429 -0.800215
Estimating f_4 in 35 blocks of size 1000
total_nsnp 34589 nsnp 35684
Gir,Khillar;Non-descript,Ongole 0.000323844 9.52201e-05 3.40101
Gir,Non-descript;Khillar,Ongole -0.000167411 9.05524e-05 -1.84877
Gir,Ongole;Non-descript,Khillar 0.000491255 0.000107083 4.58761
Estimating f_4 in 35 blocks of size 1000
total_nsnp 34589 nsnp 35684
Gir,Khillar;Non-descript,RedSindhi -0.000652718 0.000129909 -5.02444
Gir,Non-descript;Khillar,RedSindhi 2.25898e-05 0.000130223 0.17347
Gir,RedSindhi;Non-descript,Khillar -0.000675308 0.000128053 -5.27367
Estimating f_4 in 35 blocks of size 1000
total_nsnp 34589 nsnp 35684
Gir,Khillar;Non-descript,Sahiwal -0.000481839 9.56209e-05 -5.03906
Gir,Non-descript;Khillar,Sahiwal -0.00030615 0.000104919 -2.91796
Gir,Sahiwal;Non-descript,Khillar -0.000175689 9.64205e-05 -1.82211
Estimating f_4 in 35 blocks of size 1000
total_nsnp 34589 nsnp 35684
Gir,Khillar;Non-descript,Tharparkar -0.000857786 9.02479e-05 -9.50478
Gir,Non-descript;Khillar,Tharparkar -0.000761115 9.38585e-05 -8.10918
Gir,Tharparkar;Non-descript,Khillar -9.6671e-05 8.42677e-05 -1.14719
Estimating f_4 in 35 blocks of size 1000
total_nsnp 34589 nsnp 35684
Gir,KrishnaValley;Non-descript,RedKandhari -0.000404556 0.000102764 -3.93675
Gir,Non-descript;KrishnaValley,RedKandhari -0.000724673 8.77685e-05 -8.25664
Gir,RedKandhari;Non-descript,KrishnaValley 0.000320117 9.8407e-05 3.25299
Estimating f_4 in 35 blocks of size 1000
total_nsnp 34589 nsnp 35684
Gir,KrishnaValley;Non-descript,MalnadGidda 0.000622212 0.000127351 4.8858
Gir,MalnadGidda;Non-descript,KrishnaValley 0.000626656 0.000105054 5.9651
Gir,Non-descript;KrishnaValley,MalnadGidda -4.44346e-06 0.000105531 -0.0421057
Estimating f_4 in 35 blocks of size 1000
total_nsnp 34589 nsnp 35684
Gir,KrishnaValley;Non-descript,Ongole 0.000465373 8.60624e-05 5.4074
Gir,Non-descript;KrishnaValley,Ongole -7.94861e-05 8.08086e-05 -0.983635
Gir,Ongole;Non-descript,KrishnaValley 0.000544859 0.000105123 5.18309
Estimating f_4 in 35 blocks of size 1000
total_nsnp 34589 nsnp 35684
Gir,KrishnaValley;Non-descript,RedSindhi -0.000608889 0.000142229 -4.28105
Gir,Non-descript;KrishnaValley,RedSindhi 0.000110514 0.000134315 0.822802
Gir,RedSindhi;Non-descript,KrishnaValley -0.000719403 0.000107895 -6.6676
Estimating f_4 in 35 blocks of size 1000
total_nsnp 34589 nsnp 35684
Gir,KrishnaValley;Non-descript,Sahiwal -0.000363258 0.00010233 -3.54986
Gir,Non-descript;KrishnaValley,Sahiwal -0.000218226 9.40146e-05 -2.32119
Gir,Sahiwal;Non-descript,KrishnaValley -0.000145033 9.88799e-05 -1.46676
Estimating f_4 in 35 blocks of size 1000
total_nsnp 34589 nsnp 35684
Gir,KrishnaValley;Non-descript,Tharparkar -0.000794116 9.88247e-05 -8.0356
Gir,Non-descript;KrishnaValley,Tharparkar -0.000673191 7.80028e-05 -8.63034
Gir,Tharparkar;Non-descript,KrishnaValley -0.000120925 9.14143e-05 -1.32283
Estimating f_4 in 35 blocks of size 1000
total_nsnp 34589 nsnp 35684
Gir,MalnadGidda;Non-descript,RedKandhari -0.000400689 9.41751e-05 -4.25472
Gir,Non-descript;RedKandhari,MalnadGidda 0.000720229 0.000113484 6.34655
Gir,RedKandhari;Non-descript,MalnadGidda 0.000319541 0.000109579 2.91608
Estimating f_4 in 35 blocks of size 1000
total_nsnp 34589 nsnp 35684
Gir,Non-descript;RedKandhari,Ongole 0.000645187 7.00015e-05 9.21676
Gir,Ongole;Non-descript,RedKandhari -0.000386233 9.39204e-05 -4.11235
Gir,RedKandhari;Non-descript,Ongole 0.000258953 7.93307e-05 3.26422
Estimating f_4 in 35 blocks of size 1000
total_nsnp 34589 nsnp 35684
Gir,Non-descript;RedKandhari,RedSindhi 0.000835187 0.000105181 7.94044
Gir,RedKandhari;Non-descript,RedSindhi -0.000344261 0.000135283 -2.54475
Gir,RedSindhi;Non-descript,RedKandhari -0.00117945 0.000120693 -9.77231
Estimating f_4 in 35 blocks of size 1000
total_nsnp 34589 nsnp 35684
Gir,Non-descript;RedKandhari,Sahiwal 0.000506447 9.75736e-05 5.19041
Gir,RedKandhari;Non-descript,Sahiwal -0.000139391 9.71091e-05 -1.43541
Gir,Sahiwal;Non-descript,RedKandhari -0.000645838 8.96005e-05 -7.20797
Estimating f_4 in 35 blocks of size 1000
total_nsnp 34589 nsnp 35684
Gir,Non-descript;RedKandhari,Tharparkar 5.14819e-05 8.30663e-05 0.619769
Gir,RedKandhari;Non-descript,Tharparkar -0.000408355 9.11235e-05 -4.48134
Gir,Tharparkar;Non-descript,RedKandhari -0.000459837 8.2994e-05 -5.54061
Estimating f_4 in 35 blocks of size 1000
total_nsnp 34589 nsnp 35684
Gir,MalnadGidda;Non-descript,Ongole 0.000379371 8.25147e-05 4.59762
Gir,Non-descript;MalnadGidda,Ongole -7.50427e-05 0.000110744 -0.677621
Gir,Ongole;Non-descript,MalnadGidda 0.000454414 0.000109512 4.14946
Estimating f_4 in 35 blocks of size 1000
total_nsnp 34589 nsnp 35684
Gir,MalnadGidda;Non-descript,RedSindhi -0.000412809 0.000166738 -2.47579
Gir,Non-descript;MalnadGidda,RedSindhi 0.000114958 0.000147058 0.781718
Gir,RedSindhi;Non-descript,MalnadGidda -0.000527766 0.000137894 -3.82734
Estimating f_4 in 35 blocks of size 1000
total_nsnp 34589 nsnp 35684
Gir,MalnadGidda;Non-descript,Sahiwal -0.000215416 0.000101664 -2.1189
Gir,Non-descript;MalnadGidda,Sahiwal -0.000213782 0.00011493 -1.86011
Gir,Sahiwal;Non-descript,MalnadGidda -1.63344e-06 0.000134563 -0.0121388
Estimating f_4 in 35 blocks of size 1000
total_nsnp 34589 nsnp 35684
Gir,MalnadGidda;Non-descript,Tharparkar -0.000577272 0.000100951 -5.71836
Gir,Non-descript;MalnadGidda,Tharparkar -0.000668747 0.000101902 -6.56265
Gir,Tharparkar;Non-descript,MalnadGidda 9.14754e-05 0.000102869 0.889238
Estimating f_4 in 35 blocks of size 1000
total_nsnp 34589 nsnp 35684
Gir,Non-descript;Ongole,RedSindhi 0.000190001 0.000102056 1.86173
Gir,Ongole;Non-descript,RedSindhi -0.000446561 0.00012265 -3.64094
Gir,RedSindhi;Non-descript,Ongole -0.000636561 9.41219e-05 -6.76316
Estimating f_4 in 35 blocks of size 1000
total_nsnp 34589 nsnp 35684
Gir,Non-descript;Ongole,Sahiwal -0.00013874 8.49368e-05 -1.63345
Gir,Ongole;Non-descript,Sahiwal -0.00013982 0.000106403 -1.31406
Gir,Sahiwal;Non-descript,Ongole -1.07983e-06 7.81663e-05 -0.0138146
Estimating f_4 in 35 blocks of size 1000
total_nsnp 34589 nsnp 35684
Gir,Non-descript;Ongole,Tharparkar -0.000593705 8.14946e-05 -7.2852
Gir,Ongole;Non-descript,Tharparkar -0.000589265 7.99585e-05 -7.36963
Gir,Tharparkar;Non-descript,Ongole 4.44019e-06 7.56638e-05 0.0586832
Estimating f_4 in 35 blocks of size 1000
total_nsnp 34589 nsnp 35684
Gir,Non-descript;RedSindhi,Sahiwal -0.00032874 0.000123514 -2.66155
Gir,RedSindhi;Non-descript,Sahiwal -0.000275081 0.00012036 -2.2855
Gir,Sahiwal;Non-descript,RedSindhi 5.36587e-05 0.000117347 0.457265
Estimating f_4 in 35 blocks of size 1000
total_nsnp 34589 nsnp 35684
Gir,Non-descript;RedSindhi,Tharparkar -0.000783705 0.000109981 -7.12579
Gir,RedSindhi;Non-descript,Tharparkar -0.000895986 0.0001246 -7.19088
Gir,Tharparkar;Non-descript,RedSindhi -0.000112281 0.000134785 -0.833039
Estimating f_4 in 35 blocks of size 1000
total_nsnp 34589 nsnp 35684
Gir,Non-descript;Sahiwal,Tharparkar -0.000454965 8.01398e-05 -5.67714
Gir,Sahiwal;Non-descript,Tharparkar -0.000242407 8.90164e-05 -2.72318
Gir,Tharparkar;Non-descript,Sahiwal 0.000212558 9.69057e-05 2.19345
Estimating f_4 in 35 blocks of size 1000
total_nsnp 34589 nsnp 35684
Gir,Khillar;KrishnaValley,RedKandhari -0.00146975 0.000107551 -13.6656
Gir,KrishnaValley;Khillar,RedKandhari -0.00140127 9.46701e-05 -14.8016
Gir,RedKandhari;Khillar,KrishnaValley 6.84766e-05 7.06508e-05 0.969225
Estimating f_4 in 35 blocks of size 1000
total_nsnp 34589 nsnp 35684
Gir,Khillar;KrishnaValley,MalnadGidda -0.000517519 0.000104319 -4.96093
Gir,KrishnaValley;Khillar,MalnadGidda -0.000374505 9.58386e-05 -3.90766
Gir,MalnadGidda;Khillar,KrishnaValley 0.000143014 9.22836e-05 1.54972
Estimating f_4 in 35 blocks of size 1000
total_nsnp 34589 nsnp 35684
Gir,Khillar;KrishnaValley,Ongole -0.000584948 9.41189e-05 -6.21499
Gir,KrishnaValley;Khillar,Ongole -0.000531344 8.97347e-05 -5.92128
Gir,Ongole;Khillar,KrishnaValley 5.36043e-05 9.12078e-05 0.587716
Estimating f_4 in 35 blocks of size 1000
total_nsnp 34589 nsnp 35684
Gir,Khillar;KrishnaValley,RedSindhi -0.00156151 0.000167385 -9.32884
Gir,KrishnaValley;Khillar,RedSindhi -0.00160561 0.000165564 -9.69778
Gir,RedSindhi;Khillar,KrishnaValley -4.40953e-05 9.01077e-05 -0.489363
Estimating f_4 in 35 blocks of size 1000
total_nsnp 34589 nsnp 35684
Gir,Khillar;KrishnaValley,Sahiwal -0.00139063 0.000120944 -11.4982
Gir,KrishnaValley;Khillar,Sahiwal -0.00135998 0.00011754 -11.5703
Gir,Sahiwal;Khillar,KrishnaValley 3.06559e-05 6.94857e-05 0.441183
Estimating f_4 in 35 blocks of size 1000
total_nsnp 34589 nsnp 35684
Gir,Khillar;KrishnaValley,Tharparkar -0.00176658 0.000108358 -16.3032
Gir,KrishnaValley;Khillar,Tharparkar -0.00179083 0.000109182 -16.4023
Gir,Tharparkar;Khillar,KrishnaValley -2.42542e-05 8.00532e-05 -0.302976
Estimating f_4 in 35 blocks of size 1000
total_nsnp 34589 nsnp 35684
Gir,Khillar;RedKandhari,MalnadGidda 0.000952231 0.000101708 9.36243
Gir,MalnadGidda;Khillar,RedKandhari -0.00088433 8.55666e-05 -10.335
Gir,RedKandhari;Khillar,MalnadGidda 6.79002e-05 9.93475e-05 0.683461
Estimating f_4 in 35 blocks of size 1000
total_nsnp 34589 nsnp 35684
Gir,Khillar;RedKandhari,Ongole 0.000884801 9.91827e-05 8.92092
Gir,Ongole;Khillar,RedKandhari -0.000877489 0.000107848 -8.13633
Gir,RedKandhari;Khillar,Ongole 7.31256e-06 8.76414e-05 0.0834373
Estimating f_4 in 35 blocks of size 1000
total_nsnp 34589 nsnp 35684
Gir,Khillar;RedKandhari,RedSindhi -9.1761e-05 0.000127937 -0.717237
Gir,RedKandhari;Khillar,RedSindhi -0.000595901 0.000152031 -3.91959
Gir,RedSindhi;Khillar,RedKandhari -0.00050414 0.000126435 -3.98736
Estimating f_4 in 35 blocks of size 1000
total_nsnp 34589 nsnp 35684
Gir,Khillar;RedKandhari,Sahiwal 7.91178e-05 0.000111973 0.70658
Gir,RedKandhari;Khillar,Sahiwal -0.000391032 0.000102403 -3.81855
Gir,Sahiwal;Khillar,RedKandhari -0.00047015 9.07063e-05 -5.18321
Estimating f_4 in 35 blocks of size 1000
total_nsnp 34589 nsnp 35684
Gir,Khillar;RedKandhari,Tharparkar -0.00029683 9.30265e-05 -3.19081
Gir,RedKandhari;Khillar,Tharparkar -0.000659996 9.3703e-05 -7.04348
Gir,Tharparkar;Khillar,RedKandhari -0.000363166 8.51903e-05 -4.263
Estimating f_4 in 35 blocks of size 1000
total_nsnp 34589 nsnp 35684
Gir,Khillar;MalnadGidda,Ongole -6.74294e-05 9.16446e-05 -0.73577
Gir,MalnadGidda;Khillar,Ongole -0.00010427 7.57745e-05 -1.37606
Gir,Ongole;Khillar,MalnadGidda -3.6841e-05 9.36848e-05 -0.393244
Estimating f_4 in 35 blocks of size 1000
total_nsnp 34589 nsnp 35684
Gir,Khillar;MalnadGidda,RedSindhi -0.00104399 0.000163099 -6.40097
Gir,MalnadGidda;Khillar,RedSindhi -0.00089645 0.000173879 -5.1556
Gir,RedSindhi;Khillar,MalnadGidda 0.000147541 0.000143582 1.02757
Estimating f_4 in 35 blocks of size 1000
total_nsnp 34589 nsnp 35684
Gir,Khillar;MalnadGidda,Sahiwal -0.000873113 0.000111333 -7.84237
Gir,MalnadGidda;Khillar,Sahiwal -0.000699058 0.000112607 -6.20795
Gir,Sahiwal;Khillar,MalnadGidda 0.000174055 0.000107159 1.62428
Estimating f_4 in 35 blocks of size 1000
total_nsnp 34589 nsnp 35684
Gir,Khillar;MalnadGidda,Tharparkar -0.00124906 0.000115992 -10.7685
Gir,MalnadGidda;Khillar,Tharparkar -0.00106091 0.000113146 -9.3765
Gir,Tharparkar;Khillar,MalnadGidda 0.000188146 9.57811e-05 1.96434
Estimating f_4 in 35 blocks of size 1000
total_nsnp 34589 nsnp 35684
Gir,Khillar;Ongole,RedSindhi -0.000976562 0.000134984 -7.23463
Gir,Ongole;Khillar,RedSindhi -0.000937816 0.000158254 -5.926
Gir,RedSindhi;Khillar,Ongole 3.87463e-05 0.000119243 0.324935
Estimating f_4 in 35 blocks of size 1000
total_nsnp 34589 nsnp 35684
Gir,Khillar;Ongole,Sahiwal -0.000805683 0.000104986 -7.6742
Gir,Ongole;Khillar,Sahiwal -0.000631075 0.000109894 -5.74256
Gir,Sahiwal;Khillar,Ongole 0.000174609 8.47597e-05 2.06004
Estimating f_4 in 35 blocks of size 1000
total_nsnp 34589 nsnp 35684
Gir,Khillar;Ongole,Tharparkar -0.00118163 0.000103015 -11.4705
Gir,Ongole;Khillar,Tharparkar -0.00108052 0.000102567 -10.5347
Gir,Tharparkar;Khillar,Ongole 0.000101111 8.53742e-05 1.18433
Estimating f_4 in 35 blocks of size 1000
total_nsnp 34589 nsnp 35684
Gir,Khillar;RedSindhi,Sahiwal 0.000170879 0.000134069 1.27456
Gir,RedSindhi;Khillar,Sahiwal 0.000400226 0.000116287 3.44172
Gir,Sahiwal;Khillar,RedSindhi 0.000229347 0.000130791 1.75354
Estimating f_4 in 35 blocks of size 1000
total_nsnp 34589 nsnp 35684
Gir,Khillar;RedSindhi,Tharparkar -0.000205069 0.00013039 -1.57274
Gir,RedSindhi;Khillar,Tharparkar -0.000220679 0.000137715 -1.60243
Gir,Tharparkar;Khillar,RedSindhi -1.56101e-05 0.000142166 -0.109802
Estimating f_4 in 35 blocks of size 1000
total_nsnp 34589 nsnp 35684
Gir,Khillar;Sahiwal,Tharparkar -0.000375947 8.77668e-05 -4.28348
Gir,Sahiwal;Khillar,Tharparkar -6.67188e-05 8.83158e-05 -0.755456
Gir,Tharparkar;Khillar,Sahiwal 0.000309229 9.21228e-05 3.3567
Estimating f_4 in 35 blocks of size 1000
total_nsnp 34589 nsnp 35684
Gir,KrishnaValley;RedKandhari,MalnadGidda 0.00102677 9.56658e-05 10.7329
Gir,MalnadGidda;KrishnaValley,RedKandhari -0.00102734 0.000101533 -10.1183
Gir,RedKandhari;KrishnaValley,MalnadGidda -5.76381e-07 8.41463e-05 -0.00684974
Estimating f_4 in 35 blocks of size 1000
total_nsnp 34589 nsnp 35684
Gir,KrishnaValley;RedKandhari,Ongole 0.000869929 8.04388e-05 10.8148
Gir,Ongole;KrishnaValley,RedKandhari -0.000931093 8.05473e-05 -11.5596
Gir,RedKandhari;KrishnaValley,Ongole -6.1164e-05 7.65108e-05 -0.799416
Estimating f_4 in 35 blocks of size 1000
total_nsnp 34589 nsnp 35684
Gir,KrishnaValley;RedKandhari,RedSindhi -0.000204333 0.000132325 -1.54418
Gir,RedKandhari;KrishnaValley,RedSindhi -0.000664378 0.000165968 -4.00306
Gir,RedSindhi;KrishnaValley,RedKandhari -0.000460045 0.000108632 -4.23489
Estimating f_4 in 35 blocks of size 1000
total_nsnp 34589 nsnp 35684
Gir,KrishnaValley;RedKandhari,Sahiwal 4.12972e-05 0.000103212 0.400122
Gir,RedKandhari;KrishnaValley,Sahiwal -0.000459509 8.20445e-05 -5.60073
Gir,Sahiwal;KrishnaValley,RedKandhari -0.000500806 8.14314e-05 -6.15003
Estimating f_4 in 35 blocks of size 1000
total_nsnp 34589 nsnp 35684
Gir,KrishnaValley;RedKandhari,Tharparkar -0.00038956 0.00010252 -3.79984
Gir,RedKandhari;KrishnaValley,Tharparkar -0.000728472 8.58811e-05 -8.48233
Gir,Tharparkar;KrishnaValley,RedKandhari -0.000338912 8.65957e-05 -3.91373
Estimating f_4 in 35 blocks of size 1000
total_nsnp 34589 nsnp 35684
Gir,KrishnaValley;MalnadGidda,Ongole -0.000156839 0.000102013 -1.53745
Gir,MalnadGidda;KrishnaValley,Ongole -0.000247284 9.02982e-05 -2.73853
Gir,Ongole;KrishnaValley,MalnadGidda -9.04453e-05 9.76307e-05 -0.926403
Estimating f_4 in 35 blocks of size 1000
total_nsnp 34589 nsnp 35684
Gir,KrishnaValley;MalnadGidda,RedSindhi -0.0012311 0.000174758 -7.04459
Gir,MalnadGidda;KrishnaValley,RedSindhi -0.00103946 0.000185885 -5.59197
Gir,RedSindhi;KrishnaValley,MalnadGidda 0.000191637 0.000124417 1.54027
Estimating f_4 in 35 blocks of size 1000
total_nsnp 34589 nsnp 35684
Gir,KrishnaValley;MalnadGidda,Sahiwal -0.000985471 0.000108272 -9.10184
Gir,MalnadGidda;KrishnaValley,Sahiwal -0.000842072 9.38381e-05 -8.97366
Gir,Sahiwal;KrishnaValley,MalnadGidda 0.000143399 9.74068e-05 1.47217
Estimating f_4 in 35 blocks of size 1000
total_nsnp 34589 nsnp 35684
Gir,KrishnaValley;MalnadGidda,Tharparkar -0.00141633 0.000120416 -11.762
Gir,MalnadGidda;KrishnaValley,Tharparkar -0.00120393 0.000112724 -10.6803
Gir,Tharparkar;KrishnaValley,MalnadGidda 0.000212401 9.93115e-05 2.13873
Estimating f_4 in 35 blocks of size 1000
total_nsnp 34589 nsnp 35684
Gir,KrishnaValley;Ongole,RedSindhi -0.00107426 0.000139888 -7.67942
Gir,Ongole;KrishnaValley,RedSindhi -0.00099142 0.000161472 -6.13987
Gir,RedSindhi;KrishnaValley,Ongole 8.28416e-05 0.000102419 0.808849
Estimating f_4 in 35 blocks of size 1000
total_nsnp 34589 nsnp 35684
Gir,KrishnaValley;Ongole,Sahiwal -0.000828632 0.000112582 -7.36025
Gir,Ongole;KrishnaValley,Sahiwal -0.000684679 0.000122168 -5.60439
Gir,Sahiwal;KrishnaValley,Ongole 0.000143953 8.64997e-05 1.6642
Estimating f_4 in 35 blocks of size 1000
total_nsnp 34589 nsnp 35684
Gir,KrishnaValley;Ongole,Tharparkar -0.00125949 0.000104316 -12.0738
Gir,Ongole;KrishnaValley,Tharparkar -0.00113412 9.35221e-05 -12.1268
Gir,Tharparkar;KrishnaValley,Ongole 0.000125365 8.02273e-05 1.56263
Estimating f_4 in 35 blocks of size 1000
total_nsnp 34589 nsnp 35684
Gir,KrishnaValley;RedSindhi,Sahiwal 0.00024563 0.000147568 1.66453
Gir,RedSindhi;KrishnaValley,Sahiwal 0.000444322 0.000111686 3.9783
Gir,Sahiwal;KrishnaValley,RedSindhi 0.000198691 0.000139642 1.42286
Estimating f_4 in 35 blocks of size 1000
total_nsnp 34589 nsnp 35684
Gir,KrishnaValley;RedSindhi,Tharparkar -0.000185227 0.000149037 -1.24283
Gir,RedSindhi;KrishnaValley,Tharparkar -0.000176583 0.000125274 -1.40957
Gir,Tharparkar;KrishnaValley,RedSindhi 8.64412e-06 0.000153278 0.0563952
Estimating f_4 in 35 blocks of size 1000
total_nsnp 34589 nsnp 35684
Gir,KrishnaValley;Sahiwal,Tharparkar -0.000430858 8.65313e-05 -4.97921
Gir,Sahiwal;KrishnaValley,Tharparkar -9.73747e-05 9.50795e-05 -1.02414
Gir,Tharparkar;KrishnaValley,Sahiwal 0.000333483 9.7541e-05 3.4189
Estimating f_4 in 35 blocks of size 1000
total_nsnp 34589 nsnp 35684
Gir,MalnadGidda;RedKandhari,Ongole 0.00078006 8.25545e-05 9.44903
Gir,Ongole;RedKandhari,MalnadGidda 0.000840648 9.29435e-05 9.04472
Gir,RedKandhari;MalnadGidda,Ongole -6.05876e-05 8.82373e-05 -0.686644
Estimating f_4 in 35 blocks of size 1000
total_nsnp 34589 nsnp 35684
Gir,MalnadGidda;RedKandhari,RedSindhi -1.212e-05 0.000149435 -0.0811057
Gir,RedKandhari;MalnadGidda,RedSindhi -0.000663802 0.000159874 -4.15204
Gir,RedSindhi;RedKandhari,MalnadGidda 0.000651682 0.000137922 4.72499
Estimating f_4 in 35 blocks of size 1000
total_nsnp 34589 nsnp 35684
Gir,MalnadGidda;RedKandhari,Sahiwal 0.000185273 0.000107944 1.71637
Gir,RedKandhari;MalnadGidda,Sahiwal -0.000458932 8.7064e-05 -5.27121
Gir,Sahiwal;RedKandhari,MalnadGidda 0.000644205 9.77241e-05 6.59208
Estimating f_4 in 35 blocks of size 1000
total_nsnp 34589 nsnp 35684
Gir,MalnadGidda;RedKandhari,Tharparkar -0.000176583 0.000107198 -1.64726
Gir,RedKandhari;MalnadGidda,Tharparkar -0.000727896 8.72517e-05 -8.34248
Gir,Tharparkar;RedKandhari,MalnadGidda 0.000551313 9.13171e-05 6.03734
Estimating f_4 in 35 blocks of size 1000
total_nsnp 34589 nsnp 35684
Gir,Ongole;RedKandhari,RedSindhi -6.03274e-05 0.000128773 -0.468478
Gir,RedKandhari;Ongole,RedSindhi -0.000603214 0.000137022 -4.4023
Gir,RedSindhi;RedKandhari,Ongole 0.000542887 8.82523e-05 6.15153
Estimating f_4 in 35 blocks of size 1000
total_nsnp 34589 nsnp 35684
Gir,Ongole;RedKandhari,Sahiwal 0.000246414 0.000104147 2.36602
Gir,RedKandhari;Ongole,Sahiwal -0.000398345 7.54719e-05 -5.27805
Gir,Sahiwal;RedKandhari,Ongole 0.000644759 7.79731e-05 8.26898
Estimating f_4 in 35 blocks of size 1000
total_nsnp 34589 nsnp 35684
Gir,Ongole;RedKandhari,Tharparkar -0.000203031 9.90069e-05 -2.05068
Gir,RedKandhari;Ongole,Tharparkar -0.000667308 8.51631e-05 -7.83565
Gir,Tharparkar;RedKandhari,Ongole 0.000464277 8.0108e-05 5.79565
Estimating f_4 in 35 blocks of size 1000
total_nsnp 34589 nsnp 35684
Gir,RedKandhari;RedSindhi,Sahiwal 0.000204869 0.000152389 1.34438
Gir,RedSindhi;RedKandhari,Sahiwal 0.000904367 0.000122539 7.38026
Gir,Sahiwal;RedKandhari,RedSindhi 0.000699497 0.00011696 5.98063
Estimating f_4 in 35 blocks of size 1000
total_nsnp 34589 nsnp 35684
Gir,RedKandhari;RedSindhi,Tharparkar -6.40943e-05 0.000147507 -0.434519
Gir,RedSindhi;RedKandhari,Tharparkar 0.000283462 0.000133159 2.12874
Gir,Tharparkar;RedKandhari,RedSindhi 0.000347556 0.00013075 2.65817
Estimating f_4 in 35 blocks of size 1000
total_nsnp 34589 nsnp 35684
Gir,RedKandhari;Sahiwal,Tharparkar -0.000268964 8.84831e-05 -3.03972
Gir,Sahiwal;RedKandhari,Tharparkar 0.000403431 8.32209e-05 4.84771
Gir,Tharparkar;RedKandhari,Sahiwal 0.000672395 8.83399e-05 7.61145
Estimating f_4 in 35 blocks of size 1000
total_nsnp 34589 nsnp 35684
Gir,MalnadGidda;Ongole,RedSindhi -0.00079218 0.000157795 -5.0203
Gir,Ongole;MalnadGidda,RedSindhi -0.000900975 0.000155486 -5.79458
Gir,RedSindhi;MalnadGidda,Ongole -0.000108795 0.000120018 -0.906487
Estimating f_4 in 35 blocks of size 1000
total_nsnp 34589 nsnp 35684
Gir,MalnadGidda;Ongole,Sahiwal -0.000594787 0.000100812 -5.89997
Gir,Ongole;MalnadGidda,Sahiwal -0.000594234 0.000104551 -5.68368
Gir,Sahiwal;MalnadGidda,Ongole 5.53604e-07 9.7592e-05 0.00567264
Estimating f_4 in 35 blocks of size 1000
total_nsnp 34589 nsnp 35684
Gir,MalnadGidda;Ongole,Tharparkar -0.000956643 0.0001085 -8.81696
Gir,Ongole;MalnadGidda,Tharparkar -0.00104368 0.000106213 -9.82629
Gir,Tharparkar;MalnadGidda,Ongole -8.70352e-05 9.38356e-05 -0.927529
Estimating f_4 in 35 blocks of size 1000
total_nsnp 34589 nsnp 35684
Gir,MalnadGidda;RedSindhi,Sahiwal 0.000197393 0.000186675 1.05741
Gir,RedSindhi;MalnadGidda,Sahiwal 0.000252685 0.000144556 1.748
Gir,Sahiwal;MalnadGidda,RedSindhi 5.52922e-05 0.00015389 0.359298
Estimating f_4 in 35 blocks of size 1000
total_nsnp 34589 nsnp 35684
Gir,MalnadGidda;RedSindhi,Tharparkar -0.000164463 0.000171936 -0.95654
Gir,RedSindhi;MalnadGidda,Tharparkar -0.00036822 0.000134393 -2.73988
Gir,Tharparkar;MalnadGidda,RedSindhi -0.000203757 0.000143271 -1.42217
Estimating f_4 in 35 blocks of size 1000
total_nsnp 34589 nsnp 35684
Gir,MalnadGidda;Sahiwal,Tharparkar -0.000361856 7.84955e-05 -4.6099
Gir,Sahiwal;MalnadGidda,Tharparkar -0.000240774 0.000100707 -2.39085
Gir,Tharparkar;MalnadGidda,Sahiwal 0.000121082 8.63485e-05 1.40225
Estimating f_4 in 35 blocks of size 1000
total_nsnp 34589 nsnp 35684
Gir,Ongole;RedSindhi,Sahiwal 0.000306741 0.000144166 2.1277
Gir,RedSindhi;Ongole,Sahiwal 0.00036148 0.000100264 3.60528
Gir,Sahiwal;Ongole,RedSindhi 5.47386e-05 0.000106974 0.5117
Estimating f_4 in 35 blocks of size 1000
total_nsnp 34589 nsnp 35684
Gir,Ongole;RedSindhi,Tharparkar -0.000142704 0.000121871 -1.17094
Gir,RedSindhi;Ongole,Tharparkar -0.000259425 0.000123299 -2.10404
Gir,Tharparkar;Ongole,RedSindhi -0.000116721 0.000121443 -0.961122
Estimating f_4 in 35 blocks of size 1000
total_nsnp 34589 nsnp 35684
Gir,Ongole;Sahiwal,Tharparkar -0.000449445 9.178e-05 -4.89698
Gir,Sahiwal;Ongole,Tharparkar -0.000241327 8.92273e-05 -2.70464
Gir,Tharparkar;Ongole,Sahiwal 0.000208118 8.9261e-05 2.33156
Estimating f_4 in 35 blocks of size 1000
total_nsnp 34589 nsnp 35684
Gir,RedSindhi;Sahiwal,Tharparkar -0.000620905 0.000117493 -5.28462
Gir,Sahiwal;RedSindhi,Tharparkar -0.000296066 0.000116975 -2.53102
Gir,Tharparkar;RedSindhi,Sahiwal 0.000324839 0.000121401 2.67576
Estimating f_4 in 35 blocks of size 1000
total_nsnp 34589 nsnp 35684
Hallikar,Hariana;Non-descript,Khillar -0.00202537 0.000155377 -13.0352
Hallikar,Khillar;Hariana,Non-descript 9.7203e-05 0.000103554 0.938666
Hallikar,Non-descript;Hariana,Khillar -0.00192816 0.000121546 -15.8637
Estimating f_4 in 35 blocks of size 1000
total_nsnp 34589 nsnp 35684
Hallikar,Hariana;Non-descript,KrishnaValley -0.000985174 0.000122556 -8.03855
Hallikar,KrishnaValley;Hariana,Non-descript -7.17589e-05 9.8471e-05 -0.728731
Hallikar,Non-descript;Hariana,KrishnaValley -0.00105693 8.63592e-05 -12.2388
Estimating f_4 in 35 blocks of size 1000
total_nsnp 34589 nsnp 35684
Hallikar,Hariana;Non-descript,RedKandhari 4.39374e-05 0.000115205 0.381383
Hallikar,Non-descript;Hariana,RedKandhari -0.000254351 8.60042e-05 -2.95743
Hallikar,RedKandhari;Hariana,Non-descript -0.000298289 0.000100186 -2.97736
Estimating f_4 in 35 blocks of size 1000
total_nsnp 34589 nsnp 35684
Hallikar,Hariana;Non-descript,MalnadGidda -0.000395532 0.000119025 -3.3231
Hallikar,MalnadGidda;Hariana,Non-descript -0.000140913 0.000140628 -1.00202
Hallikar,Non-descript;Hariana,MalnadGidda -0.000536445 9.64983e-05 -5.55912
Estimating f_4 in 35 blocks of size 1000
total_nsnp 34589 nsnp 35684
Hallikar,Hariana;Non-descript,Ongole -0.000429448 0.000104018 -4.12859
Hallikar,Non-descript;Hariana,Ongole -0.000586987 9.09869e-05 -6.45133
Hallikar,Ongole;Hariana,Non-descript -0.000157539 9.71495e-05 -1.62161
Estimating f_4 in 35 blocks of size 1000
total_nsnp 34589 nsnp 35684
Hallikar,Hariana;Non-descript,RedSindhi 0.000526849 0.000131818 3.99679
Hallikar,Non-descript;Hariana,RedSindhi 0.00067167 0.000127287 5.27683
Hallikar,RedSindhi;Hariana,Non-descript 0.000144822 0.000141858 1.02089
Estimating f_4 in 35 blocks of size 1000
total_nsnp 34589 nsnp 35684
Hallikar,Hariana;Non-descript,Sahiwal 0.000679882 0.00010621 6.40128
Hallikar,Non-descript;Hariana,Sahiwal 0.000135201 9.5648e-05 1.41352
Hallikar,Sahiwal;Hariana,Non-descript -0.000544681 0.000104485 -5.21303
Estimating f_4 in 35 blocks of size 1000
total_nsnp 34589 nsnp 35684
Hallikar,Hariana;Non-descript,Tharparkar 0.000992534 9.67698e-05 10.2567
Hallikar,Non-descript;Hariana,Tharparkar 0.000225548 8.58317e-05 2.62779
Hallikar,Tharparkar;Hariana,Non-descript -0.000766986 0.000119038 -6.44319
Estimating f_4 in 35 blocks of size 1000
total_nsnp 34589 nsnp 35684
Hallikar,Hariana;Khillar,KrishnaValley 0.00104019 0.000127939 8.13035
Hallikar,Khillar;Hariana,KrishnaValley -4.3661e-05 0.000113277 -0.385434
Hallikar,KrishnaValley;Hariana,Khillar -0.00108385 0.000125134 -8.66153
Estimating f_4 in 35 blocks of size 1000
total_nsnp 34589 nsnp 35684
Hallikar,Hariana;Khillar,RedKandhari 0.0020693 0.000147925 13.9888
Hallikar,Khillar;Hariana,RedKandhari 1.38437e-05 9.10528e-05 0.15204
Hallikar,RedKandhari;Hariana,Khillar -0.00205546 0.000130141 -15.794
Estimating f_4 in 35 blocks of size 1000
total_nsnp 34589 nsnp 35684
Hallikar,Hariana;Khillar,MalnadGidda 0.00162983 0.000152484 10.6886
Hallikar,Khillar;Hariana,MalnadGidda -3.62487e-05 0.000100189 -0.361804
Hallikar,MalnadGidda;Hariana,Khillar -0.00166608 0.000149589 -11.1377
Estimating f_4 in 35 blocks of size 1000
total_nsnp 34589 nsnp 35684
Hallikar,Hariana;Khillar,Ongole 0.00159592 0.000115799 13.7817
Hallikar,Khillar;Hariana,Ongole -7.91769e-05 8.54396e-05 -0.9267
Hallikar,Ongole;Hariana,Khillar -0.00167509 0.000120109 -13.9464
Estimating f_4 in 35 blocks of size 1000
total_nsnp 34589 nsnp 35684
Hallikar,Hariana;Khillar,RedSindhi 0.00255221 0.000179431 14.224
Hallikar,Khillar;Hariana,RedSindhi 1.29172e-05 0.000107835 0.119787
Hallikar,RedSindhi;Hariana,Khillar -0.0025393 0.000149039 -17.0378
Estimating f_4 in 35 blocks of size 1000
total_nsnp 34589 nsnp 35684
Hallikar,Hariana;Khillar,Sahiwal 0.00270525 0.000161742 16.7257
Hallikar,Khillar;Hariana,Sahiwal -2.3933e-05 8.33125e-05 -0.287268
Hallikar,Sahiwal;Hariana,Khillar -0.00272918 0.000144819 -18.8454
Estimating f_4 in 35 blocks of size 1000
total_nsnp 34589 nsnp 35684
Hallikar,Hariana;Khillar,Tharparkar 0.0030179 0.000158738 19.0118
Hallikar,Khillar;Hariana,Tharparkar 0.000145431 8.3131e-05 1.74942
Hallikar,Tharparkar;Hariana,Khillar -0.00287247 0.000151608 -18.9467
Estimating f_4 in 35 blocks of size 1000
total_nsnp 34589 nsnp 35684
Hallikar,Hariana;KrishnaValley,RedKandhari 0.00102911 0.000119827 8.58833
Hallikar,KrishnaValley;Hariana,RedKandhari 1.28298e-06 9.37096e-05 0.013691
Hallikar,RedKandhari;Hariana,KrishnaValley -0.00102783 0.000112977 -9.0977
Estimating f_4 in 35 blocks of size 1000
total_nsnp 34589 nsnp 35684
Hallikar,Hariana;KrishnaValley,MalnadGidda 0.000589642 0.000121012 4.87259
Hallikar,KrishnaValley;Hariana,MalnadGidda 2.5728e-05 0.000112056 0.229599
Hallikar,MalnadGidda;Hariana,KrishnaValley -0.000563913 0.000118388 -4.76327
Estimating f_4 in 35 blocks of size 1000
total_nsnp 34589 nsnp 35684
Hallikar,Hariana;KrishnaValley,Ongole 0.000555726 9.54618e-05 5.82145
Hallikar,KrishnaValley;Hariana,Ongole -0.00010661 9.23098e-05 -1.15491
Hallikar,Ongole;Hariana,KrishnaValley -0.000662336 9.28974e-05 -7.12976
Estimating f_4 in 35 blocks of size 1000
total_nsnp 34589 nsnp 35684
Hallikar,Hariana;KrishnaValley,RedSindhi 0.00151202 0.000133048 11.3645
Hallikar,KrishnaValley;Hariana,RedSindhi -0.000112215 0.000107473 -1.04413
Hallikar,RedSindhi;Hariana,KrishnaValley -0.00162424 0.000133821 -12.1374
Estimating f_4 in 35 blocks of size 1000
total_nsnp 34589 nsnp 35684
Hallikar,Hariana;KrishnaValley,Sahiwal 0.00166506 0.000136695 12.1808
Hallikar,KrishnaValley;Hariana,Sahiwal -7.43144e-05 9.51784e-05 -0.78079
Hallikar,Sahiwal;Hariana,KrishnaValley -0.00173937 0.000118484 -14.6802
Estimating f_4 in 35 blocks of size 1000
total_nsnp 34589 nsnp 35684
Hallikar,Hariana;KrishnaValley,Tharparkar 0.00197771 0.000136237 14.5166
Hallikar,KrishnaValley;Hariana,Tharparkar 4.01398e-05 7.48545e-05 0.536238
Hallikar,Tharparkar;Hariana,KrishnaValley -0.00193757 0.000125396 -15.4516
Estimating f_4 in 35 blocks of size 1000
total_nsnp 34589 nsnp 35684
Hallikar,Hariana;RedKandhari,MalnadGidda -0.00043947 0.000139667 -3.14655
Hallikar,MalnadGidda;Hariana,RedKandhari -6.40038e-05 0.000121748 -0.525709
Hallikar,RedKandhari;Hariana,MalnadGidda -0.000503474 0.000116235 -4.33152
Estimating f_4 in 35 blocks of size 1000
total_nsnp 34589 nsnp 35684
Hallikar,Hariana;RedKandhari,Ongole -0.000473385 0.000100723 -4.69988
Hallikar,Ongole;Hariana,RedKandhari -6.61746e-05 9.26043e-05 -0.714596
Hallikar,RedKandhari;Hariana,Ongole -0.00053956 9.8028e-05 -5.50414
Estimating f_4 in 35 blocks of size 1000
total_nsnp 34589 nsnp 35684
Hallikar,Hariana;RedKandhari,RedSindhi 0.000482911 0.000132056 3.65688
Hallikar,RedKandhari;Hariana,RedSindhi -7.41177e-05 0.000117458 -0.631014
Hallikar,RedSindhi;Hariana,RedKandhari -0.000557029 0.00013169 -4.22985
Estimating f_4 in 35 blocks of size 1000
total_nsnp 34589 nsnp 35684
Hallikar,Hariana;RedKandhari,Sahiwal 0.000635944 9.9744e-05 6.37577
Hallikar,RedKandhari;Hariana,Sahiwal -7.69774e-05 8.8369e-05 -0.87109
Hallikar,Sahiwal;Hariana,RedKandhari -0.000712922 8.94806e-05 -7.96733
Estimating f_4 in 35 blocks of size 1000
total_nsnp 34589 nsnp 35684
Hallikar,Hariana;RedKandhari,Tharparkar 0.000948597 9.5224e-05 9.96173
Hallikar,RedKandhari;Hariana,Tharparkar 0.000199371 7.48562e-05 2.66338
Hallikar,Tharparkar;Hariana,RedKandhari -0.000749226 0.000103366 -7.24829
Estimating f_4 in 35 blocks of size 1000
total_nsnp 34589 nsnp 35684
Hallikar,Hariana;MalnadGidda,Ongole -3.39156e-05 9.6059e-05 -0.353071
Hallikar,MalnadGidda;Hariana,Ongole -0.000261766 0.000107864 -2.42681
Hallikar,Ongole;Hariana,MalnadGidda -0.00022785 0.000103977 -2.19135
Estimating f_4 in 35 blocks of size 1000
total_nsnp 34589 nsnp 35684
Hallikar,Hariana;MalnadGidda,RedSindhi 0.000922381 0.000163239 5.6505
Hallikar,MalnadGidda;Hariana,RedSindhi 1.47107e-05 0.000156695 0.0938812
Hallikar,RedSindhi;Hariana,MalnadGidda -0.00090767 0.000167556 -5.41713
Estimating f_4 in 35 blocks of size 1000
total_nsnp 34589 nsnp 35684
Hallikar,Hariana;MalnadGidda,Sahiwal 0.00107541 0.000115193 9.33578
Hallikar,MalnadGidda;Hariana,Sahiwal 4.37435e-06 0.000125929 0.0347367
Hallikar,Sahiwal;Hariana,MalnadGidda -0.00107104 0.00010855 -9.86679
Estimating f_4 in 35 blocks of size 1000
total_nsnp 34589 nsnp 35684
Hallikar,Hariana;MalnadGidda,Tharparkar 0.00138807 0.00013696 10.1348
Hallikar,MalnadGidda;Hariana,Tharparkar 0.00018783 0.000115339 1.62851
Hallikar,Tharparkar;Hariana,MalnadGidda -0.00120024 0.000127939 -9.38132
Estimating f_4 in 35 blocks of size 1000
total_nsnp 34589 nsnp 35684
Hallikar,Hariana;Ongole,RedSindhi 0.000956297 0.000128346 7.45094
Hallikar,Ongole;Hariana,RedSindhi -3.56674e-05 0.000129042 -0.276402
Hallikar,RedSindhi;Hariana,Ongole -0.000991964 0.000140538 -7.05835
Estimating f_4 in 35 blocks of size 1000
total_nsnp 34589 nsnp 35684
Hallikar,Hariana;Ongole,Sahiwal 0.00110933 9.60489e-05 11.5496
Hallikar,Ongole;Hariana,Sahiwal 6.33448e-05 9.3413e-05 0.678115
Hallikar,Sahiwal;Hariana,Ongole -0.00104598 0.000107552 -9.72536
Estimating f_4 in 35 blocks of size 1000
total_nsnp 34589 nsnp 35684
Hallikar,Hariana;Ongole,Tharparkar 0.00142198 9.93175e-05 14.3175
Hallikar,Ongole;Hariana,Tharparkar 0.000159212 9.34213e-05 1.70423
Hallikar,Tharparkar;Hariana,Ongole -0.00126277 0.000114358 -11.0422
Estimating f_4 in 35 blocks of size 1000
total_nsnp 34589 nsnp 35684
Hallikar,Hariana;RedSindhi,Sahiwal 0.000153033 0.00013045 1.17311
Hallikar,RedSindhi;Hariana,Sahiwal 0.000230443 0.000120068 1.91927
Hallikar,Sahiwal;Hariana,RedSindhi 7.741e-05 0.000131253 0.589776
Estimating f_4 in 35 blocks of size 1000
total_nsnp 34589 nsnp 35684
Hallikar,Hariana;RedSindhi,Tharparkar 0.000465685 0.000104832 4.44219
Hallikar,RedSindhi;Hariana,Tharparkar 0.00015485 0.000121617 1.27326
Hallikar,Tharparkar;Hariana,RedSindhi -0.000310835 0.000143053 -2.17287
Estimating f_4 in 35 blocks of size 1000
total_nsnp 34589 nsnp 35684
Hallikar,Hariana;Sahiwal,Tharparkar 0.000312652 8.73437e-05 3.57956
Hallikar,Sahiwal;Hariana,Tharparkar 0.000118927 9.58215e-05 1.24113
Hallikar,Tharparkar;Hariana,Sahiwal -0.000193726 9.22592e-05 -2.0998
Estimating f_4 in 35 blocks of size 1000
total_nsnp 34589 nsnp 35684
Hallikar,Khillar;Non-descript,KrishnaValley -0.000140864 9.91049e-05 -1.42136
Hallikar,KrishnaValley;Non-descript,Khillar -0.00101209 0.000119593 -8.46278
Hallikar,Non-descript;Khillar,KrishnaValley 0.00087123 0.000103654 8.40519
Estimating f_4 in 35 blocks of size 1000
total_nsnp 34589 nsnp 35684
Hallikar,Khillar;Non-descript,RedKandhari -8.33592e-05 9.87448e-05 -0.844189
Hallikar,Non-descript;Khillar,RedKandhari 0.00167381 0.00011728 14.2719
Hallikar,RedKandhari;Non-descript,Khillar -0.00175717 0.000132936 -13.2182
Estimating f_4 in 35 blocks of size 1000
total_nsnp 34589 nsnp 35684
Hallikar,Khillar;Non-descript,MalnadGidda -0.000133452 0.00011742 -1.13653
Hallikar,MalnadGidda;Non-descript,Khillar -0.00152517 0.000143505 -10.628
Hallikar,Non-descript;Khillar,MalnadGidda 0.00139172 0.000124712 11.1595
Estimating f_4 in 35 blocks of size 1000
total_nsnp 34589 nsnp 35684
Hallikar,Khillar;Non-descript,Ongole -0.00017638 6.81172e-05 -2.58936
Hallikar,Non-descript;Khillar,Ongole 0.00134118 9.53982e-05 14.0587
Hallikar,Ongole;Non-descript,Khillar -0.00151756 0.000101504 -14.9507
Estimating f_4 in 35 blocks of size 1000
total_nsnp 34589 nsnp 35684
Hallikar,Khillar;Non-descript,RedSindhi -8.42858e-05 9.15642e-05 -0.92051
Hallikar,Non-descript;Khillar,RedSindhi 0.00259983 0.000157499 16.507
Hallikar,RedSindhi;Non-descript,Khillar -0.00268412 0.000157437 -17.0488
Estimating f_4 in 35 blocks of size 1000
total_nsnp 34589 nsnp 35684
Hallikar,Khillar;Non-descript,Sahiwal -0.000121136 7.51206e-05 -1.61255
Hallikar,Non-descript;Khillar,Sahiwal 0.00206336 0.000124716 16.5444
Hallikar,Sahiwal;Non-descript,Khillar -0.0021845 0.000128557 -16.9925
Estimating f_4 in 35 blocks of size 1000
total_nsnp 34589 nsnp 35684
Hallikar,Khillar;Non-descript,Tharparkar 4.82284e-05 7.21075e-05 0.66884
Hallikar,Non-descript;Khillar,Tharparkar 0.00215371 0.000118893 18.1147
Hallikar,Tharparkar;Non-descript,Khillar -0.00210548 0.000121679 -17.3035
Estimating f_4 in 35 blocks of size 1000
total_nsnp 34589 nsnp 35684
Hallikar,KrishnaValley;Non-descript,RedKandhari 7.30419e-05 9.00762e-05 0.81089
Hallikar,Non-descript;KrishnaValley,RedKandhari 0.000802581 9.07933e-05 8.83965
Hallikar,RedKandhari;Non-descript,KrishnaValley -0.000729539 0.000107656 -6.77657
Estimating f_4 in 35 blocks of size 1000
total_nsnp 34589 nsnp 35684
Hallikar,KrishnaValley;Non-descript,MalnadGidda 9.74869e-05 0.000100687 0.96822
Hallikar,MalnadGidda;Non-descript,KrishnaValley -0.000423001 0.000116182 -3.64084
Hallikar,Non-descript;KrishnaValley,MalnadGidda 0.000520488 0.000102964 5.05506
Estimating f_4 in 35 blocks of size 1000
total_nsnp 34589 nsnp 35684
Hallikar,KrishnaValley;Non-descript,Ongole -3.4851e-05 8.27934e-05 -0.420939
Hallikar,Non-descript;KrishnaValley,Ongole 0.000469946 8.1087e-05 5.79558
Hallikar,Ongole;Non-descript,KrishnaValley -0.000504797 7.56786e-05 -6.67028
Estimating f_4 in 35 blocks of size 1000
total_nsnp 34589 nsnp 35684
Hallikar,KrishnaValley;Non-descript,RedSindhi -4.04565e-05 0.000107739 -0.375504
Hallikar,Non-descript;KrishnaValley,RedSindhi 0.0017286 0.000120656 14.3267
Hallikar,RedSindhi;Non-descript,KrishnaValley -0.00176906 0.00012603 -14.0368
Estimating f_4 in 35 blocks of size 1000
total_nsnp 34589 nsnp 35684
Hallikar,KrishnaValley;Non-descript,Sahiwal -2.55552e-06 9.14279e-05 -0.0279512
Hallikar,Non-descript;KrishnaValley,Sahiwal 0.00119213 8.96544e-05 13.297
Hallikar,Sahiwal;Non-descript,KrishnaValley -0.00119469 9.91363e-05 -12.051
Estimating f_4 in 35 blocks of size 1000
total_nsnp 34589 nsnp 35684
Hallikar,KrishnaValley;Non-descript,Tharparkar 0.000111899 8.57802e-05 1.30448
Hallikar,Non-descript;KrishnaValley,Tharparkar 0.00128248 8.56569e-05 14.9723
Hallikar,Tharparkar;Non-descript,KrishnaValley -0.00117058 0.000112641 -10.3921
Estimating f_4 in 35 blocks of size 1000
total_nsnp 34589 nsnp 35684
Hallikar,MalnadGidda;Non-descript,RedKandhari 7.69089e-05 0.000118086 0.651298
Hallikar,Non-descript;RedKandhari,MalnadGidda -0.000282094 0.000103916 -2.71464
Hallikar,RedKandhari;Non-descript,MalnadGidda -0.000205185 0.000120044 -1.70925
Estimating f_4 in 35 blocks of size 1000
total_nsnp 34589 nsnp 35684
Hallikar,Non-descript;RedKandhari,Ongole -0.000332635 8.25649e-05 -4.02877
Hallikar,Ongole;Non-descript,RedKandhari 9.1364e-05 8.30133e-05 1.10059
Hallikar,RedKandhari;Non-descript,Ongole -0.000241271 9.75485e-05 -2.47335
Estimating f_4 in 35 blocks of size 1000
total_nsnp 34589 nsnp 35684
Hallikar,Non-descript;RedKandhari,RedSindhi 0.000926022 0.00011347 8.16093
Hallikar,RedKandhari;Non-descript,RedSindhi 0.000224171 0.000114526 1.95738
Hallikar,RedSindhi;Non-descript,RedKandhari -0.000701851 0.000136518 -5.14107
Estimating f_4 in 35 blocks of size 1000
total_nsnp 34589 nsnp 35684
Hallikar,Non-descript;RedKandhari,Sahiwal 0.000389552 8.59409e-05 4.53279
Hallikar,RedKandhari;Non-descript,Sahiwal 0.000221311 8.06407e-05 2.74441
Hallikar,Sahiwal;Non-descript,RedKandhari -0.000168241 8.38575e-05 -2.00627
Estimating f_4 in 35 blocks of size 1000
total_nsnp 34589 nsnp 35684
Hallikar,Non-descript;RedKandhari,Tharparkar 0.000479899 6.81327e-05 7.0436
Hallikar,RedKandhari;Non-descript,Tharparkar 0.00049766 7.74497e-05 6.42558
Hallikar,Tharparkar;Non-descript,RedKandhari 1.77604e-05 9.75839e-05 0.182001
Estimating f_4 in 35 blocks of size 1000
total_nsnp 34589 nsnp 35684
Hallikar,MalnadGidda;Non-descript,Ongole -0.000120853 0.000119127 -1.01449
Hallikar,Non-descript;MalnadGidda,Ongole -5.05415e-05 0.000112841 -0.4479
Hallikar,Ongole;Non-descript,MalnadGidda -7.03114e-05 0.00010128 -0.694229
Estimating f_4 in 35 blocks of size 1000
total_nsnp 34589 nsnp 35684
Hallikar,MalnadGidda;Non-descript,RedSindhi 0.000155623 0.000162405 0.958243
Hallikar,Non-descript;MalnadGidda,RedSindhi 0.00120812 0.000136571 8.84607
Hallikar,RedSindhi;Non-descript,MalnadGidda -0.00105249 0.000160077 -6.57491
Estimating f_4 in 35 blocks of size 1000
total_nsnp 34589 nsnp 35684
Hallikar,MalnadGidda;Non-descript,Sahiwal 0.000145287 9.47475e-05 1.53341
Hallikar,Non-descript;MalnadGidda,Sahiwal 0.000671646 0.000100391 6.69028
Hallikar,Sahiwal;Non-descript,MalnadGidda -0.000526359 9.73901e-05 -5.40465
Estimating f_4 in 35 blocks of size 1000
total_nsnp 34589 nsnp 35684
Hallikar,MalnadGidda;Non-descript,Tharparkar 0.000328743 9.9105e-05 3.31712
Hallikar,Non-descript;MalnadGidda,Tharparkar 0.000761993 9.91226e-05 7.68738
Hallikar,Tharparkar;Non-descript,MalnadGidda -0.00043325 0.000120774 -3.58727
Estimating f_4 in 35 blocks of size 1000
total_nsnp 34589 nsnp 35684
Hallikar,Non-descript;Ongole,RedSindhi 0.00125866 0.000128679 9.78135
Hallikar,Ongole;Non-descript,RedSindhi 0.000121871 9.61531e-05 1.26747
Hallikar,RedSindhi;Non-descript,Ongole -0.00113679 0.000126459 -8.98937
Estimating f_4 in 35 blocks of size 1000
total_nsnp 34589 nsnp 35684
Hallikar,Non-descript;Ongole,Sahiwal 0.000722188 9.15651e-05 7.88715
Hallikar,Ongole;Non-descript,Sahiwal 0.000220883 6.91491e-05 3.19431
Hallikar,Sahiwal;Non-descript,Ongole -0.000501304 9.10283e-05 -5.50712
Estimating f_4 in 35 blocks of size 1000
total_nsnp 34589 nsnp 35684
Hallikar,Non-descript;Ongole,Tharparkar 0.000812534 9.32014e-05 8.71805
Hallikar,Ongole;Non-descript,Tharparkar 0.00031675 5.97956e-05 5.29721
Hallikar,Tharparkar;Non-descript,Ongole -0.000495784 0.000105784 -4.68676
Estimating f_4 in 35 blocks of size 1000
total_nsnp 34589 nsnp 35684
Hallikar,Non-descript;RedSindhi,Sahiwal -0.000536469 0.000119753 -4.47979
Hallikar,RedSindhi;Non-descript,Sahiwal 8.56215e-05 0.000128989 0.663787
Hallikar,Sahiwal;Non-descript,RedSindhi 0.000622091 0.000103998 5.98176
Estimating f_4 in 35 blocks of size 1000
total_nsnp 34589 nsnp 35684
Hallikar,Non-descript;RedSindhi,Tharparkar -0.000446122 0.000110717 -4.0294
Hallikar,RedSindhi;Non-descript,Tharparkar 1.00285e-05 0.000126276 0.0794171
Hallikar,Tharparkar;Non-descript,RedSindhi 0.000456151 0.000133396 3.41952
Estimating f_4 in 35 blocks of size 1000
total_nsnp 34589 nsnp 35684
Hallikar,Non-descript;Sahiwal,Tharparkar 9.03468e-05 8.30533e-05 1.08782
Hallikar,Sahiwal;Non-descript,Tharparkar 0.000663607 8.58238e-05 7.7322
Hallikar,Tharparkar;Non-descript,Sahiwal 0.000573261 0.000100302 5.71533
Estimating f_4 in 35 blocks of size 1000
total_nsnp 34589 nsnp 35684
Hallikar,Khillar;KrishnaValley,RedKandhari 5.75047e-05 9.1721e-05 0.626952
Hallikar,KrishnaValley;Khillar,RedKandhari 0.00108514 9.15299e-05 11.8555
Hallikar,RedKandhari;Khillar,KrishnaValley 0.00102763 8.99428e-05 11.4254
Estimating f_4 in 35 blocks of size 1000
total_nsnp 34589 nsnp 35684
Hallikar,Khillar;KrishnaValley,MalnadGidda 7.41228e-06 0.000103933 0.071318
Hallikar,KrishnaValley;Khillar,MalnadGidda 0.00110958 0.000105163 10.5511
Hallikar,MalnadGidda;Khillar,KrishnaValley 0.00110217 0.000128506 8.57678
Estimating f_4 in 35 blocks of size 1000
total_nsnp 34589 nsnp 35684
Hallikar,Khillar;KrishnaValley,Ongole -3.55159e-05 9.21868e-05 -0.38526
Hallikar,KrishnaValley;Khillar,Ongole 0.000977243 9.81568e-05 9.95593
Hallikar,Ongole;Khillar,KrishnaValley 0.00101276 7.68601e-05 13.1766
Estimating f_4 in 35 blocks of size 1000
total_nsnp 34589 nsnp 35684
Hallikar,Khillar;KrishnaValley,RedSindhi 5.65782e-05 9.86769e-05 0.573368
Hallikar,KrishnaValley;Khillar,RedSindhi 0.000971637 0.000124371 7.8124
Hallikar,RedSindhi;Khillar,KrishnaValley 0.000915059 0.000113222 8.082
Estimating f_4 in 35 blocks of size 1000
total_nsnp 34589 nsnp 35684
Hallikar,Khillar;KrishnaValley,Sahiwal 1.9728e-05 9.08973e-05 0.217036
Hallikar,KrishnaValley;Khillar,Sahiwal 0.00100954 0.000100531 10.0421
Hallikar,Sahiwal;Khillar,KrishnaValley 0.00098981 8.26453e-05 11.9766
Estimating f_4 in 35 blocks of size 1000
total_nsnp 34589 nsnp 35684
Hallikar,Khillar;KrishnaValley,Tharparkar 0.000189092 8.97951e-05 2.10582
Hallikar,KrishnaValley;Khillar,Tharparkar 0.00112399 0.000101702 11.0519
Hallikar,Tharparkar;Khillar,KrishnaValley 0.0009349 9.40109e-05 9.9446
Estimating f_4 in 35 blocks of size 1000
total_nsnp 34589 nsnp 35684
Hallikar,Khillar;RedKandhari,MalnadGidda -5.00924e-05 7.84611e-05 -0.638436
Hallikar,MalnadGidda;Khillar,RedKandhari 0.00160208 0.000123592 12.9626
Hallikar,RedKandhari;Khillar,MalnadGidda 0.00155199 0.000130359 11.9055
Estimating f_4 in 35 blocks of size 1000
total_nsnp 34589 nsnp 35684
Hallikar,Khillar;RedKandhari,Ongole -9.30206e-05 8.36844e-05 -1.11156
Hallikar,Ongole;Khillar,RedKandhari 0.00160892 0.00010041 16.0235
Hallikar,RedKandhari;Khillar,Ongole 0.0015159 9.5753e-05 15.8313
Estimating f_4 in 35 blocks of size 1000
total_nsnp 34589 nsnp 35684
Hallikar,Khillar;RedKandhari,RedSindhi -9.26508e-07 9.72438e-05 -0.00952769
Hallikar,RedKandhari;Khillar,RedSindhi 0.00198134 0.000153865 12.8771
Hallikar,RedSindhi;Khillar,RedKandhari 0.00198227 0.00014124 14.0348
Estimating f_4 in 35 blocks of size 1000
total_nsnp 34589 nsnp 35684
Hallikar,Khillar;RedKandhari,Sahiwal -3.77768e-05 6.99456e-05 -0.540088
Hallikar,RedKandhari;Khillar,Sahiwal 0.00197848 0.000116143 17.0349
Hallikar,Sahiwal;Khillar,RedKandhari 0.00201626 0.000112537 17.9164
Estimating f_4 in 35 blocks of size 1000
total_nsnp 34589 nsnp 35684
Hallikar,Khillar;RedKandhari,Tharparkar 0.000131588 8.84035e-05 1.48849
Hallikar,RedKandhari;Khillar,Tharparkar 0.00225483 0.000130148 17.3251
Hallikar,Tharparkar;Khillar,RedKandhari 0.00212324 0.000123808 17.1494
Estimating f_4 in 35 blocks of size 1000
total_nsnp 34589 nsnp 35684
Hallikar,Khillar;MalnadGidda,Ongole -4.29281e-05 9.57987e-05 -0.448108
Hallikar,MalnadGidda;Khillar,Ongole 0.00140432 0.000106719 13.159
Hallikar,Ongole;Khillar,MalnadGidda 0.00144724 0.000112214 12.8972
Estimating f_4 in 35 blocks of size 1000
total_nsnp 34589 nsnp 35684
Hallikar,Khillar;MalnadGidda,RedSindhi 4.91659e-05 0.000110311 0.445701
Hallikar,MalnadGidda;Khillar,RedSindhi 0.00168079 0.000191719 8.76698
Hallikar,RedSindhi;Khillar,MalnadGidda 0.00163163 0.000180503 9.03936
Estimating f_4 in 35 blocks of size 1000
total_nsnp 34589 nsnp 35684
Hallikar,Khillar;MalnadGidda,Sahiwal 1.23157e-05 8.53212e-05 0.144345
Hallikar,MalnadGidda;Khillar,Sahiwal 0.00167046 0.000121921 13.7011
Hallikar,Sahiwal;Khillar,MalnadGidda 0.00165814 0.000123754 13.3987
Estimating f_4 in 35 blocks of size 1000
total_nsnp 34589 nsnp 35684
Hallikar,Khillar;MalnadGidda,Tharparkar 0.00018168 0.000104857 1.73265
Hallikar,MalnadGidda;Khillar,Tharparkar 0.00185391 0.000126976 14.6005
Hallikar,Tharparkar;Khillar,MalnadGidda 0.00167223 0.000123911 13.4955
Estimating f_4 in 35 blocks of size 1000
total_nsnp 34589 nsnp 35684
Hallikar,Khillar;Ongole,RedSindhi 9.20941e-05 8.28929e-05 1.111
Hallikar,Ongole;Khillar,RedSindhi 0.00163943 0.0001378 11.8972
Hallikar,RedSindhi;Khillar,Ongole 0.00154733 0.000129555 11.9435
Estimating f_4 in 35 blocks of size 1000
total_nsnp 34589 nsnp 35684
Hallikar,Khillar;Ongole,Sahiwal 5.52438e-05 5.36688e-05 1.02935
Hallikar,Ongole;Khillar,Sahiwal 0.00173844 9.55862e-05 18.1871
Hallikar,Sahiwal;Khillar,Ongole 0.0016832 9.67804e-05 17.3919
Estimating f_4 in 35 blocks of size 1000
total_nsnp 34589 nsnp 35684
Hallikar,Khillar;Ongole,Tharparkar 0.000224608 6.39329e-05 3.51319
Hallikar,Ongole;Khillar,Tharparkar 0.00183431 0.000105046 17.4619
Hallikar,Tharparkar;Khillar,Ongole 0.0016097 9.75286e-05 16.5049
Estimating f_4 in 35 blocks of size 1000
total_nsnp 34589 nsnp 35684
Hallikar,Khillar;RedSindhi,Sahiwal -3.68502e-05 8.82846e-05 -0.417403
Hallikar,RedSindhi;Khillar,Sahiwal 0.00276974 0.000161797 17.1186
Hallikar,Sahiwal;Khillar,RedSindhi 0.00280659 0.000168493 16.657
Estimating f_4 in 35 blocks of size 1000
total_nsnp 34589 nsnp 35684
Hallikar,Khillar;RedSindhi,Tharparkar 0.000132514 8.51626e-05 1.55601
Hallikar,RedSindhi;Khillar,Tharparkar 0.00269415 0.000173279 15.548
Hallikar,Tharparkar;Khillar,RedSindhi 0.00256163 0.000183485 13.961
Estimating f_4 in 35 blocks of size 1000
total_nsnp 34589 nsnp 35684
Hallikar,Khillar;Sahiwal,Tharparkar 0.000169364 7.33178e-05 2.31
Hallikar,Sahiwal;Khillar,Tharparkar 0.00284811 0.000130328 21.8534
Hallikar,Tharparkar;Khillar,Sahiwal 0.00267874 0.000133303 20.0951
Estimating f_4 in 35 blocks of size 1000
total_nsnp 34589 nsnp 35684
Hallikar,KrishnaValley;RedKandhari,MalnadGidda 2.44451e-05 7.55488e-05 0.323566
Hallikar,MalnadGidda;KrishnaValley,RedKandhari 0.00049991 0.000108153 4.62225
Hallikar,RedKandhari;KrishnaValley,MalnadGidda 0.000524355 0.000103221 5.0799
Estimating f_4 in 35 blocks of size 1000
total_nsnp 34589 nsnp 35684
Hallikar,KrishnaValley;RedKandhari,Ongole -0.000107893 6.98455e-05 -1.54474
Hallikar,Ongole;KrishnaValley,RedKandhari 0.000596161 6.91011e-05 8.62738
Hallikar,RedKandhari;KrishnaValley,Ongole 0.000488268 8.61039e-05 5.67069
Estimating f_4 in 35 blocks of size 1000
total_nsnp 34589 nsnp 35684
Hallikar,KrishnaValley;RedKandhari,RedSindhi -0.000113498 0.000109978 -1.03201
Hallikar,RedKandhari;KrishnaValley,RedSindhi 0.000953711 0.000132002 7.22496
Hallikar,RedSindhi;KrishnaValley,RedKandhari 0.00106721 0.000129238 8.25768
Estimating f_4 in 35 blocks of size 1000
total_nsnp 34589 nsnp 35684
Hallikar,KrishnaValley;RedKandhari,Sahiwal -7.55974e-05 7.13806e-05 -1.05907
Hallikar,RedKandhari;KrishnaValley,Sahiwal 0.000950851 0.00010146 9.37168
Hallikar,Sahiwal;KrishnaValley,RedKandhari 0.00102645 9.54336e-05 10.7556
Estimating f_4 in 35 blocks of size 1000
total_nsnp 34589 nsnp 35684
Hallikar,KrishnaValley;RedKandhari,Tharparkar 3.88568e-05 6.42838e-05 0.604458
Hallikar,RedKandhari;KrishnaValley,Tharparkar 0.0012272 0.000100542 12.2059
Hallikar,Tharparkar;KrishnaValley,RedKandhari 0.00118834 0.000107869 11.0165
Estimating f_4 in 35 blocks of size 1000
total_nsnp 34589 nsnp 35684
Hallikar,KrishnaValley;MalnadGidda,Ongole -0.000132338 8.56625e-05 -1.54488
Hallikar,MalnadGidda;KrishnaValley,Ongole 0.000302148 7.56898e-05 3.99192
Hallikar,Ongole;KrishnaValley,MalnadGidda 0.000434486 7.52129e-05 5.77674
Estimating f_4 in 35 blocks of size 1000
total_nsnp 34589 nsnp 35684
Hallikar,KrishnaValley;MalnadGidda,RedSindhi -0.000137943 0.00011787 -1.1703
Hallikar,MalnadGidda;KrishnaValley,RedSindhi 0.000578624 0.000152643 3.79071
Hallikar,RedSindhi;KrishnaValley,MalnadGidda 0.000716568 0.000142502 5.02849
Estimating f_4 in 35 blocks of size 1000
total_nsnp 34589 nsnp 35684
Hallikar,KrishnaValley;MalnadGidda,Sahiwal -0.000100042 9.38542e-05 -1.06593
Hallikar,MalnadGidda;KrishnaValley,Sahiwal 0.000568288 9.4611e-05 6.00657
Hallikar,Sahiwal;KrishnaValley,MalnadGidda 0.00066833 9.71252e-05 6.88112
Estimating f_4 in 35 blocks of size 1000
total_nsnp 34589 nsnp 35684
Hallikar,KrishnaValley;MalnadGidda,Tharparkar 1.44118e-05 9.02061e-05 0.159765
Hallikar,MalnadGidda;KrishnaValley,Tharparkar 0.000751744 8.48456e-05 8.86014
Hallikar,Tharparkar;KrishnaValley,MalnadGidda 0.000737332 9.13361e-05 8.07273
Estimating f_4 in 35 blocks of size 1000
total_nsnp 34589 nsnp 35684
Hallikar,KrishnaValley;Ongole,RedSindhi -5.60557e-06 0.000120197 -0.0466366
Hallikar,Ongole;KrishnaValley,RedSindhi 0.000626668 0.00010204 6.14141
Hallikar,RedSindhi;KrishnaValley,Ongole 0.000632274 0.000126576 4.9952
Estimating f_4 in 35 blocks of size 1000
total_nsnp 34589 nsnp 35684
Hallikar,KrishnaValley;Ongole,Sahiwal 3.22954e-05 8.76233e-05 0.368571
Hallikar,Ongole;KrishnaValley,Sahiwal 0.000725681 7.23886e-05 10.0248
Hallikar,Sahiwal;KrishnaValley,Ongole 0.000693385 7.47338e-05 9.27807
Estimating f_4 in 35 blocks of size 1000
total_nsnp 34589 nsnp 35684
Hallikar,KrishnaValley;Ongole,Tharparkar 0.00014675 7.53311e-05 1.94806
Hallikar,Ongole;KrishnaValley,Tharparkar 0.000821547 6.91532e-05 11.8801
Hallikar,Tharparkar;KrishnaValley,Ongole 0.000674798 7.65134e-05 8.81934
Estimating f_4 in 35 blocks of size 1000
total_nsnp 34589 nsnp 35684
Hallikar,KrishnaValley;RedSindhi,Sahiwal 3.7901e-05 0.000100504 0.377109
Hallikar,RedSindhi;KrishnaValley,Sahiwal 0.00185468 0.000119984 15.4578
Hallikar,Sahiwal;KrishnaValley,RedSindhi 0.00181678 0.000134249 13.5329
Estimating f_4 in 35 blocks of size 1000
total_nsnp 34589 nsnp 35684
Hallikar,KrishnaValley;RedSindhi,Tharparkar 0.000152355 0.000109291 1.39404
Hallikar,RedSindhi;KrishnaValley,Tharparkar 0.00177909 0.000146614 12.1345
Hallikar,Tharparkar;KrishnaValley,RedSindhi 0.00162673 0.000161152 10.0944
Estimating f_4 in 35 blocks of size 1000
total_nsnp 34589 nsnp 35684
Hallikar,KrishnaValley;Sahiwal,Tharparkar 0.000114454 7.18131e-05 1.59378
Hallikar,Sahiwal;KrishnaValley,Tharparkar 0.0018583 0.000114236 16.2671
Hallikar,Tharparkar;KrishnaValley,Sahiwal 0.00174384 0.000108647 16.0506
Estimating f_4 in 35 blocks of size 1000
total_nsnp 34589 nsnp 35684
Hallikar,MalnadGidda;RedKandhari,Ongole -0.000197762 8.74265e-05 -2.26204
Hallikar,Ongole;RedKandhari,MalnadGidda -0.000161675 9.22599e-05 -1.75239
Hallikar,RedKandhari;MalnadGidda,Ongole -3.60864e-05 0.000100031 -0.360752
Estimating f_4 in 35 blocks of size 1000
total_nsnp 34589 nsnp 35684
Hallikar,MalnadGidda;RedKandhari,RedSindhi 7.87145e-05 0.000159454 0.49365
Hallikar,RedKandhari;MalnadGidda,RedSindhi 0.000429356 0.000146812 2.92453
Hallikar,RedSindhi;RedKandhari,MalnadGidda -0.000350641 0.000149862 -2.33976
Estimating f_4 in 35 blocks of size 1000
total_nsnp 34589 nsnp 35684
Hallikar,MalnadGidda;RedKandhari,Sahiwal 6.83782e-05 9.93027e-05 0.688583
Hallikar,RedKandhari;MalnadGidda,Sahiwal 0.000426496 9.6998e-05 4.39696
Hallikar,Sahiwal;RedKandhari,MalnadGidda -0.000358118 9.59902e-05 -3.73078
Estimating f_4 in 35 blocks of size 1000
total_nsnp 34589 nsnp 35684
Hallikar,MalnadGidda;RedKandhari,Tharparkar 0.000251834 9.25796e-05 2.72019
Hallikar,RedKandhari;MalnadGidda,Tharparkar 0.000702844 0.000106841 6.57842
Hallikar,Tharparkar;RedKandhari,MalnadGidda -0.00045101 0.000108625 -4.152
Estimating f_4 in 35 blocks of size 1000
total_nsnp 34589 nsnp 35684
Hallikar,Ongole;RedKandhari,RedSindhi 3.05072e-05 0.000115426 0.264301
Hallikar,RedKandhari;Ongole,RedSindhi 0.000465442 0.000120379 3.86649
Hallikar,RedSindhi;RedKandhari,Ongole -0.000434935 9.94504e-05 -4.37339
Estimating f_4 in 35 blocks of size 1000
total_nsnp 34589 nsnp 35684
Hallikar,Ongole;RedKandhari,Sahiwal 0.000129519 8.64716e-05 1.49783
Hallikar,RedKandhari;Ongole,Sahiwal 0.000462583 8.87163e-05 5.21418
Hallikar,Sahiwal;RedKandhari,Ongole -0.000333063 9.97563e-05 -3.33877
Estimating f_4 in 35 blocks of size 1000
total_nsnp 34589 nsnp 35684
Hallikar,Ongole;RedKandhari,Tharparkar 0.000225386 8.42469e-05 2.6753
Hallikar,RedKandhari;Ongole,Tharparkar 0.000738931 9.57323e-05 7.71872
Hallikar,Tharparkar;RedKandhari,Ongole -0.000513544 0.000104504 -4.9141
Estimating f_4 in 35 blocks of size 1000
total_nsnp 34589 nsnp 35684
Hallikar,RedKandhari;RedSindhi,Sahiwal -2.85967e-06 0.000117628 -0.024311
Hallikar,RedSindhi;RedKandhari,Sahiwal 0.000787472 0.000121228 6.49578
Hallikar,Sahiwal;RedKandhari,RedSindhi 0.000790332 0.000119567 6.60996
Estimating f_4 in 35 blocks of size 1000
total_nsnp 34589 nsnp 35684
Hallikar,RedKandhari;RedSindhi,Tharparkar 0.000273488 0.00011998 2.27945
Hallikar,RedSindhi;RedKandhari,Tharparkar 0.000711879 0.000139548 5.10133
Hallikar,Tharparkar;RedKandhari,RedSindhi 0.000438391 0.000152039 2.88341
Estimating f_4 in 35 blocks of size 1000
total_nsnp 34589 nsnp 35684
Hallikar,RedKandhari;Sahiwal,Tharparkar 0.000276348 7.48699e-05 3.69104
Hallikar,Sahiwal;RedKandhari,Tharparkar 0.000831848 8.24409e-05 10.0902
Hallikar,Tharparkar;RedKandhari,Sahiwal 0.0005555 9.38241e-05 5.92066
Estimating f_4 in 35 blocks of size 1000
total_nsnp 34589 nsnp 35684
Hallikar,MalnadGidda;Ongole,RedSindhi 0.000276476 0.000157305 1.75758
Hallikar,Ongole;MalnadGidda,RedSindhi 0.000192183 0.000128731 1.4929
Hallikar,RedSindhi;MalnadGidda,Ongole -8.42937e-05 0.000149213 -0.564921
Estimating f_4 in 35 blocks of size 1000
total_nsnp 34589 nsnp 35684
Hallikar,MalnadGidda;Ongole,Sahiwal 0.00026614 9.46376e-05 2.8122
Hallikar,Ongole;MalnadGidda,Sahiwal 0.000291195 8.9469e-05 3.2547
Hallikar,Sahiwal;MalnadGidda,Ongole 2.50548e-05 0.000103531 0.242002
Estimating f_4 in 35 blocks of size 1000
total_nsnp 34589 nsnp 35684
Hallikar,MalnadGidda;Ongole,Tharparkar 0.000449596 7.99738e-05 5.62179
Hallikar,Ongole;MalnadGidda,Tharparkar 0.000387062 9.0262e-05 4.2882
Hallikar,Tharparkar;MalnadGidda,Ongole -6.2534e-05 9.15274e-05 -0.683227
Estimating f_4 in 35 blocks of size 1000
total_nsnp 34589 nsnp 35684
Hallikar,MalnadGidda;RedSindhi,Sahiwal -1.03363e-05 0.000161194 -0.0641237
Hallikar,RedSindhi;MalnadGidda,Sahiwal 0.00113811 0.0001579 7.20783
Hallikar,Sahiwal;MalnadGidda,RedSindhi 0.00114845 0.000128133 8.96294
Estimating f_4 in 35 blocks of size 1000
total_nsnp 34589 nsnp 35684
Hallikar,MalnadGidda;RedSindhi,Tharparkar 0.000173119 0.000136404 1.26917
Hallikar,RedSindhi;MalnadGidda,Tharparkar 0.00106252 0.000151955 6.99233
Hallikar,Tharparkar;MalnadGidda,RedSindhi 0.000889401 0.000150402 5.91351
Estimating f_4 in 35 blocks of size 1000
total_nsnp 34589 nsnp 35684
Hallikar,MalnadGidda;Sahiwal,Tharparkar 0.000183456 8.25535e-05 2.22226
Hallikar,Sahiwal;MalnadGidda,Tharparkar 0.00118997 0.000105621 11.2664
Hallikar,Tharparkar;MalnadGidda,Sahiwal 0.00100651 0.000117092 8.59586
Estimating f_4 in 35 blocks of size 1000
total_nsnp 34589 nsnp 35684
Hallikar,Ongole;RedSindhi,Sahiwal 9.90122e-05 0.000113424 0.87294
Hallikar,RedSindhi;Ongole,Sahiwal 0.00122241 0.000130811 9.34485
Hallikar,Sahiwal;Ongole,RedSindhi 0.00112339 0.000123737 9.07892
Estimating f_4 in 35 blocks of size 1000
total_nsnp 34589 nsnp 35684
Hallikar,Ongole;RedSindhi,Tharparkar 0.000194879 9.03179e-05 2.1577
Hallikar,RedSindhi;Ongole,Tharparkar 0.00114681 0.000139636 8.21289
Hallikar,Tharparkar;Ongole,RedSindhi 0.000951935 0.000151044 6.30239
Estimating f_4 in 35 blocks of size 1000
total_nsnp 34589 nsnp 35684
Hallikar,Ongole;Sahiwal,Tharparkar 9.58669e-05 7.90502e-05 1.21273
Hallikar,Sahiwal;Ongole,Tharparkar 0.00116491 0.000107044 10.8825
Hallikar,Tharparkar;Ongole,Sahiwal 0.00106904 0.000114457 9.34018
Estimating f_4 in 35 blocks of size 1000
total_nsnp 34589 nsnp 35684
Hallikar,RedSindhi;Sahiwal,Tharparkar -7.5593e-05 0.000127029 -0.595086
Hallikar,Sahiwal;RedSindhi,Tharparkar 4.15167e-05 0.000101878 0.407514
Hallikar,Tharparkar;RedSindhi,Sahiwal 0.00011711 0.000118003 0.992429
Estimating f_4 in 35 blocks of size 1000
total_nsnp 34589 nsnp 35684
Hariana,Khillar;Non-descript,KrishnaValley 0.00084431 0.000108841 7.7573
Hariana,KrishnaValley;Non-descript,Khillar 0.00101327 0.000124018 8.17038
Hariana,Non-descript;Khillar,KrishnaValley -0.000168962 9.17631e-05 -1.84128
Estimating f_4 in 35 blocks of size 1000
total_nsnp 34589 nsnp 35684
Hariana,Khillar;Non-descript,RedKandhari -0.000127297 0.000104528 -1.21782
Hariana,Non-descript;Khillar,RedKandhari -0.000395492 0.000128364 -3.08102
Hariana,RedKandhari;Non-descript,Khillar 0.000268195 0.000110218 2.43331
Estimating f_4 in 35 blocks of size 1000
total_nsnp 34589 nsnp 35684
Hariana,Khillar;Non-descript,MalnadGidda 0.000262081 0.000123822 2.11659
Hariana,MalnadGidda;Non-descript,Khillar 0.000500196 0.00011002 4.54641
Hariana,Non-descript;Khillar,MalnadGidda -0.000238116 0.000140854 -1.69052
Estimating f_4 in 35 blocks of size 1000
total_nsnp 34589 nsnp 35684
Hariana,Khillar;Non-descript,Ongole 0.000253068 0.00010999 2.30083
Hariana,Non-descript;Khillar,Ongole -0.000254742 0.000106215 -2.39837
Hariana,Ongole;Non-descript,Khillar 0.00050781 0.000118473 4.28631
Estimating f_4 in 35 blocks of size 1000
total_nsnp 34589 nsnp 35684
Hariana,Khillar;Non-descript,RedSindhi -0.000611134 0.000132108 -4.62603
Hariana,Non-descript;Khillar,RedSindhi 4.76186e-05 0.000149125 0.31932
Hariana,RedSindhi;Non-descript,Khillar -0.000658753 0.000142727 -4.61548
Estimating f_4 in 35 blocks of size 1000
total_nsnp 34589 nsnp 35684
Hariana,Khillar;Non-descript,Sahiwal -0.000801018 9.95494e-05 -8.04644
Hariana,Non-descript;Khillar,Sahiwal -0.000641884 0.000122568 -5.23697
Hariana,Sahiwal;Non-descript,Khillar -0.000159134 0.000116548 -1.3654
Estimating f_4 in 35 blocks of size 1000
total_nsnp 34589 nsnp 35684
Hariana,Khillar;Non-descript,Tharparkar -0.000944306 0.00011617 -8.12866
Hariana,Non-descript;Khillar,Tharparkar -0.000864189 0.000139917 -6.17644
Hariana,Tharparkar;Non-descript,Khillar -8.01163e-05 0.000106099 -0.755107
Estimating f_4 in 35 blocks of size 1000
total_nsnp 34589 nsnp 35684
Hariana,KrishnaValley;Non-descript,RedKandhari 2.91045e-05 9.70859e-05 0.299781
Hariana,Non-descript;KrishnaValley,RedKandhari -0.00022653 9.21421e-05 -2.45848
Hariana,RedKandhari;Non-descript,KrishnaValley 0.000255634 0.000109977 2.32444
Estimating f_4 in 35 blocks of size 1000
total_nsnp 34589 nsnp 35684
Hariana,KrishnaValley;Non-descript,MalnadGidda 0.000493019 0.000114368 4.31081
Hariana,MalnadGidda;Non-descript,KrishnaValley 0.000562173 0.000112594 4.99291
Hariana,Non-descript;KrishnaValley,MalnadGidda -6.91539e-05 0.000117624 -0.587922
Estimating f_4 in 35 blocks of size 1000
total_nsnp 34589 nsnp 35684
Hariana,KrishnaValley;Non-descript,Ongole 0.000394597 8.69923e-05 4.536
Hariana,Non-descript;KrishnaValley,Ongole -8.57797e-05 7.73689e-05 -1.10871
Hariana,Ongole;Non-descript,KrishnaValley 0.000480377 0.000103388 4.64636
Estimating f_4 in 35 blocks of size 1000
total_nsnp 34589 nsnp 35684
Hariana,KrishnaValley;Non-descript,RedSindhi -0.000567305 0.000137321 -4.13123
Hariana,Non-descript;KrishnaValley,RedSindhi 0.00021658 0.000128645 1.68355
Hariana,RedSindhi;Non-descript,KrishnaValley -0.000783886 0.000129659 -6.04575
Estimating f_4 in 35 blocks of size 1000
total_nsnp 34589 nsnp 35684
Hariana,KrishnaValley;Non-descript,Sahiwal -0.000682437 8.79054e-05 -7.76331
Hariana,Non-descript;KrishnaValley,Sahiwal -0.000472922 9.26336e-05 -5.1053
Hariana,Sahiwal;Non-descript,KrishnaValley -0.000209515 9.59128e-05 -2.18443
Estimating f_4 in 35 blocks of size 1000
total_nsnp 34589 nsnp 35684
Hariana,KrishnaValley;Non-descript,Tharparkar -0.000880635 9.05046e-05 -9.73028
Hariana,Non-descript;KrishnaValley,Tharparkar -0.000695227 0.000115726 -6.00751
Hariana,Tharparkar;Non-descript,KrishnaValley -0.000185408 9.5537e-05 -1.94069
Estimating f_4 in 35 blocks of size 1000
total_nsnp 34589 nsnp 35684
Hariana,MalnadGidda;Non-descript,RedKandhari 3.29716e-05 0.000115198 0.286218
Hariana,Non-descript;RedKandhari,MalnadGidda 0.000157376 0.000129841 1.21207
Hariana,RedKandhari;Non-descript,MalnadGidda 0.000190348 0.000114937 1.65611
Estimating f_4 in 35 blocks of size 1000
total_nsnp 34589 nsnp 35684
Hariana,Non-descript;RedKandhari,Ongole 0.00014075 7.36448e-05 1.9112
Hariana,Ongole;Non-descript,RedKandhari 4.74267e-05 8.6297e-05 0.549575
Hariana,RedKandhari;Non-descript,Ongole 0.000188177 7.26744e-05 2.58931
Estimating f_4 in 35 blocks of size 1000
total_nsnp 34589 nsnp 35684
Hariana,Non-descript;RedKandhari,RedSindhi 0.00044311 0.000104952 4.22203
Hariana,RedKandhari;Non-descript,RedSindhi -0.000302677 0.00012307 -2.45939
Hariana,RedSindhi;Non-descript,RedKandhari -0.000745788 0.000119306 -6.25105
Estimating f_4 in 35 blocks of size 1000
total_nsnp 34589 nsnp 35684
Hariana,Non-descript;RedKandhari,Sahiwal -0.000246392 7.71038e-05 -3.19559
Hariana,RedKandhari;Non-descript,Sahiwal -0.00045857 8.22816e-05 -5.57318
Hariana,Sahiwal;Non-descript,RedKandhari -0.000212178 9.61779e-05 -2.2061
Estimating f_4 in 35 blocks of size 1000
total_nsnp 34589 nsnp 35684
Hariana,Non-descript;RedKandhari,Tharparkar -0.000468697 9.66821e-05 -4.84782
Hariana,RedKandhari;Non-descript,Tharparkar -0.000494874 8.26679e-05 -5.9863
Hariana,Tharparkar;Non-descript,RedKandhari -2.6177e-05 9.30693e-05 -0.281263
Estimating f_4 in 35 blocks of size 1000
total_nsnp 34589 nsnp 35684
Hariana,MalnadGidda;Non-descript,Ongole 0.000308595 0.000101807 3.03117
Hariana,Non-descript;MalnadGidda,Ongole -1.66258e-05 0.000109912 -0.151265
Hariana,Ongole;Non-descript,MalnadGidda 0.000325221 9.54658e-05 3.40667
Estimating f_4 in 35 blocks of size 1000
total_nsnp 34589 nsnp 35684
Hariana,MalnadGidda;Non-descript,RedSindhi -0.000371225 0.000184773 -2.00909
Hariana,Non-descript;MalnadGidda,RedSindhi 0.000285734 0.000168246 1.69831
Hariana,RedSindhi;Non-descript,MalnadGidda -0.000656959 0.000154894 -4.24135
Estimating f_4 in 35 blocks of size 1000
total_nsnp 34589 nsnp 35684
Hariana,MalnadGidda;Non-descript,Sahiwal -0.000534595 9.41671e-05 -5.67709
Hariana,Non-descript;MalnadGidda,Sahiwal -0.000403768 0.000123722 -3.2635
Hariana,Sahiwal;Non-descript,MalnadGidda -0.000130826 0.000121944 -1.07284
Estimating f_4 in 35 blocks of size 1000
total_nsnp 34589 nsnp 35684
Hariana,MalnadGidda;Non-descript,Tharparkar -0.000663791 0.000114118 -5.81673
Hariana,Non-descript;MalnadGidda,Tharparkar -0.000626073 0.000133552 -4.68785
Hariana,Tharparkar;Non-descript,MalnadGidda -3.77176e-05 0.000115367 -0.326936
Estimating f_4 in 35 blocks of size 1000
total_nsnp 34589 nsnp 35684
Hariana,Non-descript;Ongole,RedSindhi 0.00030236 0.000117807 2.56657
Hariana,Ongole;Non-descript,RedSindhi -0.000404977 0.000133605 -3.03115
Hariana,RedSindhi;Non-descript,Ongole -0.000707338 0.000105458 -6.70732
Estimating f_4 in 35 blocks of size 1000
total_nsnp 34589 nsnp 35684
Hariana,Non-descript;Ongole,Sahiwal -0.000387142 7.73514e-05 -5.00498
Hariana,Ongole;Non-descript,Sahiwal -0.000458998 9.85852e-05 -4.65585
Hariana,Sahiwal;Non-descript,Ongole -7.1856e-05 9.19626e-05 -0.781362
Estimating f_4 in 35 blocks of size 1000
total_nsnp 34589 nsnp 35684
Hariana,Non-descript;Ongole,Tharparkar -0.000609448 9.45854e-05 -6.44336
Hariana,Ongole;Non-descript,Tharparkar -0.000675784 9.09748e-05 -7.42825
Hariana,Tharparkar;Non-descript,Ongole -6.6336e-05 9.4908e-05 -0.698951
Estimating f_4 in 35 blocks of size 1000
total_nsnp 34589 nsnp 35684
Hariana,Non-descript;RedSindhi,Sahiwal -0.000689502 0.00011691 -5.89772
Hariana,RedSindhi;Non-descript,Sahiwal -0.00059426 0.000126767 -4.68781
Hariana,Sahiwal;Non-descript,RedSindhi 9.52422e-05 0.000133787 0.711896
Estimating f_4 in 35 blocks of size 1000
total_nsnp 34589 nsnp 35684
Hariana,Non-descript;RedSindhi,Tharparkar -0.000911808 0.000127621 -7.14465
Hariana,RedSindhi;Non-descript,Tharparkar -0.000982505 0.000136168 -7.21538
Hariana,Tharparkar;Non-descript,RedSindhi -7.06976e-05 0.000125957 -0.561282
Estimating f_4 in 35 blocks of size 1000
total_nsnp 34589 nsnp 35684
Hariana,Non-descript;Sahiwal,Tharparkar -0.000222305 8.89651e-05 -2.49879
Hariana,Sahiwal;Non-descript,Tharparkar -0.000328926 9.26102e-05 -3.55173
Hariana,Tharparkar;Non-descript,Sahiwal -0.000106621 9.91375e-05 -1.07549
Estimating f_4 in 35 blocks of size 1000
total_nsnp 34589 nsnp 35684
Hariana,Khillar;KrishnaValley,RedKandhari -0.000971607 0.000111125 -8.7434
Hariana,KrishnaValley;Khillar,RedKandhari -0.000984167 0.000124298 -7.91782
Hariana,RedKandhari;Khillar,KrishnaValley -1.25607e-05 9.79657e-05 -0.128216
Estimating f_4 in 35 blocks of size 1000
total_nsnp 34589 nsnp 35684
Hariana,Khillar;KrishnaValley,MalnadGidda -0.000582229 0.000133105 -4.3742
Hariana,KrishnaValley;Khillar,MalnadGidda -0.000520252 0.000114946 -4.52605
Hariana,MalnadGidda;Khillar,KrishnaValley 6.19768e-05 0.000105169 0.589306
Estimating f_4 in 35 blocks of size 1000
total_nsnp 34589 nsnp 35684
Hariana,Khillar;KrishnaValley,Ongole -0.000591242 0.000114467 -5.16519
Hariana,KrishnaValley;Khillar,Ongole -0.000618675 0.000113808 -5.43614
Hariana,Ongole;Khillar,KrishnaValley -2.7433e-05 0.000107386 -0.255461
Estimating f_4 in 35 blocks of size 1000
total_nsnp 34589 nsnp 35684
Hariana,Khillar;KrishnaValley,RedSindhi -0.00145544 0.000153312 -9.49337
Hariana,KrishnaValley;Khillar,RedSindhi -0.00158058 0.000152301 -10.378
Hariana,RedSindhi;Khillar,KrishnaValley -0.000125133 0.000119673 -1.04562
Estimating f_4 in 35 blocks of size 1000
total_nsnp 34589 nsnp 35684
Hariana,Khillar;KrishnaValley,Sahiwal -0.00164533 0.000142593 -11.5386
Hariana,KrishnaValley;Khillar,Sahiwal -0.00169571 0.000134998 -12.561
Hariana,Sahiwal;Khillar,KrishnaValley -5.03814e-05 0.00010703 -0.470721
Estimating f_4 in 35 blocks of size 1000
total_nsnp 34589 nsnp 35684
Hariana,Khillar;KrishnaValley,Tharparkar -0.00178862 0.000146335 -12.2228
Hariana,KrishnaValley;Khillar,Tharparkar -0.00189391 0.000143881 -13.163
Hariana,Tharparkar;Khillar,KrishnaValley -0.000105292 9.0935e-05 -1.15788
Estimating f_4 in 35 blocks of size 1000
total_nsnp 34589 nsnp 35684
Hariana,Khillar;RedKandhari,MalnadGidda 0.000389377 0.000129977 2.99574
Hariana,MalnadGidda;Khillar,RedKandhari -0.000467225 0.000103295 -4.5232
Hariana,RedKandhari;Khillar,MalnadGidda -7.78475e-05 0.000112937 -0.689301
Estimating f_4 in 35 blocks of size 1000
total_nsnp 34589 nsnp 35684
Hariana,Khillar;RedKandhari,Ongole 0.000380365 0.000106746 3.56328
Hariana,Ongole;Khillar,RedKandhari -0.000460383 0.000121918 -3.77617
Hariana,RedKandhari;Khillar,Ongole -8.00183e-05 9.85681e-05 -0.811808
Estimating f_4 in 35 blocks of size 1000
total_nsnp 34589 nsnp 35684
Hariana,Khillar;RedKandhari,RedSindhi -0.000483838 0.000140274 -3.44923
Hariana,RedKandhari;Khillar,RedSindhi -0.000570873 0.000135783 -4.20431
Hariana,RedSindhi;Khillar,RedKandhari -8.70349e-05 0.000147786 -0.588924
Estimating f_4 in 35 blocks of size 1000
total_nsnp 34589 nsnp 35684
Hariana,Khillar;RedKandhari,Sahiwal -0.000673721 0.000101428 -6.64234
Hariana,RedKandhari;Khillar,Sahiwal -0.000726765 0.00010767 -6.74995
Hariana,Sahiwal;Khillar,RedKandhari -5.30443e-05 0.000111843 -0.474277
Estimating f_4 in 35 blocks of size 1000
total_nsnp 34589 nsnp 35684
Hariana,Khillar;RedKandhari,Tharparkar -0.000817009 0.000102757 -7.95088
Hariana,RedKandhari;Khillar,Tharparkar -0.00076307 0.000105573 -7.22786
Hariana,Tharparkar;Khillar,RedKandhari 5.39394e-05 9.27592e-05 0.581499
Estimating f_4 in 35 blocks of size 1000
total_nsnp 34589 nsnp 35684
Hariana,Khillar;MalnadGidda,Ongole -9.01253e-06 0.00011149 -0.0808372
Hariana,MalnadGidda;Khillar,Ongole -0.000191601 8.39709e-05 -2.28176
Hariana,Ongole;Khillar,MalnadGidda -0.000182589 0.000115368 -1.58266
Estimating f_4 in 35 blocks of size 1000
total_nsnp 34589 nsnp 35684
Hariana,Khillar;MalnadGidda,RedSindhi -0.000873215 0.000174166 -5.01369
Hariana,MalnadGidda;Khillar,RedSindhi -0.000871422 0.000154422 -5.64311
Hariana,RedSindhi;Khillar,MalnadGidda 1.79348e-06 0.000169759 0.0105649
Estimating f_4 in 35 blocks of size 1000
total_nsnp 34589 nsnp 35684
Hariana,Khillar;MalnadGidda,Sahiwal -0.0010631 0.000126868 -8.37959
Hariana,MalnadGidda;Khillar,Sahiwal -0.00103479 0.0001134 -9.12511
Hariana,Sahiwal;Khillar,MalnadGidda 2.83074e-05 0.000125677 0.225238
Estimating f_4 in 35 blocks of size 1000
total_nsnp 34589 nsnp 35684
Hariana,Khillar;MalnadGidda,Tharparkar -0.00120639 0.00013998 -8.61825
Hariana,MalnadGidda;Khillar,Tharparkar -0.00116399 0.000116288 -10.0096
Hariana,Tharparkar;Khillar,MalnadGidda 4.23987e-05 0.000117667 0.360328
Estimating f_4 in 35 blocks of size 1000
total_nsnp 34589 nsnp 35684
Hariana,Khillar;Ongole,RedSindhi -0.000864203 0.00014212 -6.0808
Hariana,Ongole;Khillar,RedSindhi -0.000912787 0.00014836 -6.15253
Hariana,RedSindhi;Khillar,Ongole -4.85846e-05 0.000139405 -0.348515
Estimating f_4 in 35 blocks of size 1000
total_nsnp 34589 nsnp 35684
Hariana,Khillar;Ongole,Sahiwal -0.00105409 9.31755e-05 -11.3129
Hariana,Ongole;Khillar,Sahiwal -0.000966808 0.000117182 -8.25047
Hariana,Sahiwal;Khillar,Ongole 8.72778e-05 0.000100041 0.872423
Estimating f_4 in 35 blocks of size 1000
total_nsnp 34589 nsnp 35684
Hariana,Khillar;Ongole,Tharparkar -0.00119737 0.000106857 -11.2054
Hariana,Ongole;Khillar,Tharparkar -0.00118359 0.000126004 -9.39328
Hariana,Tharparkar;Khillar,Ongole 1.37803e-05 8.4288e-05 0.163491
Estimating f_4 in 35 blocks of size 1000
total_nsnp 34589 nsnp 35684
Hariana,Khillar;RedSindhi,Sahiwal -0.000189883 0.000145647 -1.30372
Hariana,RedSindhi;Khillar,Sahiwal 6.44928e-05 0.000152315 0.423418
Hariana,Sahiwal;Khillar,RedSindhi 0.000254376 0.000138697 1.83405
Estimating f_4 in 35 blocks of size 1000
total_nsnp 34589 nsnp 35684
Hariana,Khillar;RedSindhi,Tharparkar -0.000333171 0.000120986 -2.75379
Hariana,RedSindhi;Khillar,Tharparkar -0.000323753 0.000146735 -2.20638
Hariana,Tharparkar;Khillar,RedSindhi 9.41872e-06 0.000110089 0.0855559
Estimating f_4 in 35 blocks of size 1000
total_nsnp 34589 nsnp 35684
Hariana,Khillar;Sahiwal,Tharparkar -0.000143288 9.18843e-05 -1.55944
Hariana,Sahiwal;Khillar,Tharparkar -0.000169793 9.70159e-05 -1.75015
Hariana,Tharparkar;Khillar,Sahiwal -2.65047e-05 9.05107e-05 -0.292835
Estimating f_4 in 35 blocks of size 1000
total_nsnp 34589 nsnp 35684
Hariana,KrishnaValley;RedKandhari,MalnadGidda 0.000463915 0.000114661 4.04598
Hariana,MalnadGidda;KrishnaValley,RedKandhari -0.000529202 0.000100083 -5.28764
Hariana,RedKandhari;KrishnaValley,MalnadGidda -6.52868e-05 0.000108933 -0.599331
Estimating f_4 in 35 blocks of size 1000
total_nsnp 34589 nsnp 35684
Hariana,KrishnaValley;RedKandhari,Ongole 0.000365493 9.95717e-05 3.67065
Hariana,Ongole;KrishnaValley,RedKandhari -0.00043295 9.04288e-05 -4.78775
Hariana,RedKandhari;KrishnaValley,Ongole -6.74576e-05 8.0051e-05 -0.842682
Estimating f_4 in 35 blocks of size 1000
total_nsnp 34589 nsnp 35684
Hariana,KrishnaValley;RedKandhari,RedSindhi -0.00059641 0.00014278 -4.17713
Hariana,RedKandhari;KrishnaValley,RedSindhi -0.000558312 0.000147531 -3.78438
Hariana,RedSindhi;KrishnaValley,RedKandhari 3.80977e-05 0.000132901 0.286661
Estimating f_4 in 35 blocks of size 1000
total_nsnp 34589 nsnp 35684
Hariana,KrishnaValley;RedKandhari,Sahiwal -0.000711542 8.71636e-05 -8.16329
Hariana,RedKandhari;KrishnaValley,Sahiwal -0.000714205 0.000101483 -7.03768
Hariana,Sahiwal;KrishnaValley,RedKandhari -2.66297e-06 6.67318e-05 -0.0399056
Estimating f_4 in 35 blocks of size 1000
total_nsnp 34589 nsnp 35684
Hariana,KrishnaValley;RedKandhari,Tharparkar -0.00090974 9.27103e-05 -9.81271
Hariana,RedKandhari;KrishnaValley,Tharparkar -0.000750509 0.000104112 -7.20867
Hariana,Tharparkar;KrishnaValley,RedKandhari 0.000159231 6.3676e-05 2.50064
Estimating f_4 in 35 blocks of size 1000
total_nsnp 34589 nsnp 35684
Hariana,KrishnaValley;MalnadGidda,Ongole -9.84223e-05 8.95384e-05 -1.09922
Hariana,MalnadGidda;KrishnaValley,Ongole -0.000253578 8.04528e-05 -3.15189
Hariana,Ongole;KrishnaValley,MalnadGidda -0.000155156 0.000105463 -1.47119
Estimating f_4 in 35 blocks of size 1000
total_nsnp 34589 nsnp 35684
Hariana,KrishnaValley;MalnadGidda,RedSindhi -0.00106032 0.000174111 -6.08995
Hariana,MalnadGidda;KrishnaValley,RedSindhi -0.000933398 0.000174258 -5.35641
Hariana,RedSindhi;KrishnaValley,MalnadGidda 0.000126926 0.000169282 0.749791
Estimating f_4 in 35 blocks of size 1000
total_nsnp 34589 nsnp 35684
Hariana,KrishnaValley;MalnadGidda,Sahiwal -0.00117546 0.000109935 -10.6923
Hariana,MalnadGidda;KrishnaValley,Sahiwal -0.00109677 0.000103905 -10.5555
Hariana,Sahiwal;KrishnaValley,MalnadGidda 7.86888e-05 9.87666e-05 0.796715
Estimating f_4 in 35 blocks of size 1000
total_nsnp 34589 nsnp 35684
Hariana,KrishnaValley;MalnadGidda,Tharparkar -0.00137365 0.000118369 -11.6048
Hariana,MalnadGidda;KrishnaValley,Tharparkar -0.00122596 0.000129868 -9.44011
Hariana,Tharparkar;KrishnaValley,MalnadGidda 0.00014769 0.000100639 1.46753
Estimating f_4 in 35 blocks of size 1000
total_nsnp 34589 nsnp 35684
Hariana,KrishnaValley;Ongole,RedSindhi -0.000961902 0.000142686 -6.7414
Hariana,Ongole;KrishnaValley,RedSindhi -0.000885354 0.000137782 -6.42577
Hariana,RedSindhi;KrishnaValley,Ongole 7.6548e-05 0.000136894 0.559177
Estimating f_4 in 35 blocks of size 1000
total_nsnp 34589 nsnp 35684
Hariana,KrishnaValley;Ongole,Sahiwal -0.00107703 9.895e-05 -10.8846
Hariana,Ongole;KrishnaValley,Sahiwal -0.000939375 0.00011962 -7.85298
Hariana,Sahiwal;KrishnaValley,Ongole 0.000137659 8.37305e-05 1.64408
Estimating f_4 in 35 blocks of size 1000
total_nsnp 34589 nsnp 35684
Hariana,KrishnaValley;Ongole,Tharparkar -0.00127523 0.000109312 -11.666
Hariana,Ongole;KrishnaValley,Tharparkar -0.00115616 0.000126551 -9.13589
Hariana,Tharparkar;KrishnaValley,Ongole 0.000119072 8.67872e-05 1.372
Estimating f_4 in 35 blocks of size 1000
total_nsnp 34589 nsnp 35684
Hariana,KrishnaValley;RedSindhi,Sahiwal -0.000115132 0.000138173 -0.833244
Hariana,RedSindhi;KrishnaValley,Sahiwal 0.000189625 0.000127686 1.48509
Hariana,Sahiwal;KrishnaValley,RedSindhi 0.000304757 0.000114937 2.65152
Estimating f_4 in 35 blocks of size 1000
total_nsnp 34589 nsnp 35684
Hariana,KrishnaValley;RedSindhi,Tharparkar -0.00031333 0.000143325 -2.18615
Hariana,RedSindhi;KrishnaValley,Tharparkar -0.00019862 0.000152262 -1.30446
Hariana,Tharparkar;KrishnaValley,RedSindhi 0.00011471 0.000129783 0.883861
Estimating f_4 in 35 blocks of size 1000
total_nsnp 34589 nsnp 35684
Hariana,KrishnaValley;Sahiwal,Tharparkar -0.000198198 9.10864e-05 -2.17593
Hariana,Sahiwal;KrishnaValley,Tharparkar -0.000119411 0.000102885 -1.16063
Hariana,Tharparkar;KrishnaValley,Sahiwal 7.87868e-05 9.05301e-05 0.870283
Estimating f_4 in 35 blocks of size 1000
total_nsnp 34589 nsnp 35684
Hariana,MalnadGidda;RedKandhari,Ongole 0.000275624 0.00010634 2.59191
Hariana,Ongole;RedKandhari,MalnadGidda 0.000277794 0.000114474 2.4267
Hariana,RedKandhari;MalnadGidda,Ongole -2.17077e-06 9.65263e-05 -0.0224889
Estimating f_4 in 35 blocks of size 1000
total_nsnp 34589 nsnp 35684
Hariana,MalnadGidda;RedKandhari,RedSindhi -0.000404197 0.000150351 -2.68836
Hariana,RedKandhari;MalnadGidda,RedSindhi -0.000493025 0.000152848 -3.2256
Hariana,RedSindhi;RedKandhari,MalnadGidda 8.88284e-05 0.000151321 0.587021
Estimating f_4 in 35 blocks of size 1000
total_nsnp 34589 nsnp 35684
Hariana,MalnadGidda;RedKandhari,Sahiwal -0.000567566 0.000114402 -4.96115
Hariana,RedKandhari;MalnadGidda,Sahiwal -0.000648918 0.000107516 -6.03553
Hariana,Sahiwal;RedKandhari,MalnadGidda 8.13517e-05 0.000110655 0.735181
Estimating f_4 in 35 blocks of size 1000
total_nsnp 34589 nsnp 35684
Hariana,MalnadGidda;RedKandhari,Tharparkar -0.000696763 9.62645e-05 -7.238
Hariana,RedKandhari;MalnadGidda,Tharparkar -0.000685222 0.000101048 -6.78113
Hariana,Tharparkar;RedKandhari,MalnadGidda -1.15407e-05 8.75762e-05 -0.131778
Estimating f_4 in 35 blocks of size 1000
total_nsnp 34589 nsnp 35684
Hariana,Ongole;RedKandhari,RedSindhi -0.000452404 0.000121194 -3.7329
Hariana,RedKandhari;Ongole,RedSindhi -0.000490854 0.000120235 -4.08245
Hariana,RedSindhi;RedKandhari,Ongole 3.84503e-05 9.7946e-05 0.392566
Estimating f_4 in 35 blocks of size 1000
total_nsnp 34589 nsnp 35684
Hariana,Ongole;RedKandhari,Sahiwal -0.000506425 8.56171e-05 -5.91499
Hariana,RedKandhari;Ongole,Sahiwal -0.000646747 7.92853e-05 -8.15721
Hariana,Sahiwal;RedKandhari,Ongole 0.000140322 8.44286e-05 1.66202
Estimating f_4 in 35 blocks of size 1000
total_nsnp 34589 nsnp 35684
Hariana,Ongole;RedKandhari,Tharparkar -0.00072321 9.57816e-05 -7.55062
Hariana,RedKandhari;Ongole,Tharparkar -0.000683051 8.10706e-05 -8.42539
Hariana,Tharparkar;RedKandhari,Ongole -4.0159e-05 7.39411e-05 -0.543122
Estimating f_4 in 35 blocks of size 1000
total_nsnp 34589 nsnp 35684
Hariana,RedKandhari;RedSindhi,Sahiwal -0.000155893 0.00013587 -1.14737
Hariana,RedSindhi;RedKandhari,Sahiwal 0.000151528 0.000116164 1.30443
Hariana,Sahiwal;RedKandhari,RedSindhi 0.00030742 0.000116963 2.62837
Estimating f_4 in 35 blocks of size 1000
total_nsnp 34589 nsnp 35684
Hariana,RedKandhari;RedSindhi,Tharparkar -0.000192197 0.000125032 -1.53719
Hariana,RedSindhi;RedKandhari,Tharparkar -0.000236718 0.000134244 -1.76334
Hariana,Tharparkar;RedKandhari,RedSindhi -4.45207e-05 0.000111213 -0.400318
Estimating f_4 in 35 blocks of size 1000
total_nsnp 34589 nsnp 35684
Hariana,RedKandhari;Sahiwal,Tharparkar -3.63042e-05 9.68697e-05 -0.374773
Hariana,Sahiwal;RedKandhari,Tharparkar -0.000116748 9.60776e-05 -1.21515
Hariana,Tharparkar;RedKandhari,Sahiwal -8.04441e-05 8.89419e-05 -0.904456
Estimating f_4 in 35 blocks of size 1000
total_nsnp 34589 nsnp 35684
Hariana,MalnadGidda;Ongole,RedSindhi -0.00067982 0.000179557 -3.7861
Hariana,Ongole;MalnadGidda,RedSindhi -0.000730198 0.000164579 -4.43677
Hariana,RedSindhi;MalnadGidda,Ongole -5.03781e-05 0.000156582 -0.321735
Estimating f_4 in 35 blocks of size 1000
total_nsnp 34589 nsnp 35684
Hariana,MalnadGidda;Ongole,Sahiwal -0.00084319 9.27715e-05 -9.08889
Hariana,Ongole;MalnadGidda,Sahiwal -0.000784219 0.000117485 -6.67508
Hariana,Sahiwal;MalnadGidda,Ongole 5.89704e-05 0.000104485 0.564391
Estimating f_4 in 35 blocks of size 1000
total_nsnp 34589 nsnp 35684
Hariana,MalnadGidda;Ongole,Tharparkar -0.000972386 9.76461e-05 -9.95827
Hariana,Ongole;MalnadGidda,Tharparkar -0.001001 0.000107728 -9.29195
Hariana,Tharparkar;MalnadGidda,Ongole -2.86184e-05 8.77962e-05 -0.325964
Estimating f_4 in 35 blocks of size 1000
total_nsnp 34589 nsnp 35684
Hariana,MalnadGidda;RedSindhi,Sahiwal -0.000163369 0.000174685 -0.935223
Hariana,RedSindhi;MalnadGidda,Sahiwal 6.26993e-05 0.000161641 0.387893
Hariana,Sahiwal;MalnadGidda,RedSindhi 0.000226069 0.000150186 1.50526
Estimating f_4 in 35 blocks of size 1000
total_nsnp 34589 nsnp 35684
Hariana,MalnadGidda;RedSindhi,Tharparkar -0.000292566 0.000162663 -1.7986
Hariana,RedSindhi;MalnadGidda,Tharparkar -0.000325546 0.00015308 -2.12664
Hariana,Tharparkar;MalnadGidda,RedSindhi -3.298e-05 0.000133159 -0.247673
Estimating f_4 in 35 blocks of size 1000
total_nsnp 34589 nsnp 35684
Hariana,MalnadGidda;Sahiwal,Tharparkar -0.000129197 8.77837e-05 -1.47176
Hariana,Sahiwal;MalnadGidda,Tharparkar -0.0001981 0.000118739 -1.66837
Hariana,Tharparkar;MalnadGidda,Sahiwal -6.89034e-05 0.000108208 -0.636769
Estimating f_4 in 35 blocks of size 1000
total_nsnp 34589 nsnp 35684
Hariana,Ongole;RedSindhi,Sahiwal -5.40209e-05 0.000137295 -0.393465
Hariana,RedSindhi;Ongole,Sahiwal 0.000113077 0.000106665 1.06012
Hariana,Sahiwal;Ongole,RedSindhi 0.000167098 0.000113041 1.47821
Estimating f_4 in 35 blocks of size 1000
total_nsnp 34589 nsnp 35684
Hariana,Ongole;RedSindhi,Tharparkar -0.000270806 0.000129223 -2.09566
Hariana,RedSindhi;Ongole,Tharparkar -0.000275168 0.000126277 -2.17908
Hariana,Tharparkar;Ongole,RedSindhi -4.36161e-06 0.000121859 -0.0357922
Estimating f_4 in 35 blocks of size 1000
total_nsnp 34589 nsnp 35684
Hariana,Ongole;Sahiwal,Tharparkar -0.000216785 8.90826e-05 -2.43353
Hariana,Sahiwal;Ongole,Tharparkar -0.00025707 7.51504e-05 -3.42075
Hariana,Tharparkar;Ongole,Sahiwal -4.0285e-05 8.91786e-05 -0.451734
Estimating f_4 in 35 blocks of size 1000
total_nsnp 34589 nsnp 35684
Hariana,RedSindhi;Sahiwal,Tharparkar -0.000388245 0.000126135 -3.078
Hariana,Sahiwal;RedSindhi,Tharparkar -0.000424169 0.000111113 -3.81745
Hariana,Tharparkar;RedSindhi,Sahiwal -3.59234e-05 0.000112936 -0.318087
Estimating f_4 in 35 blocks of size 1000
total_nsnp 34589 nsnp 35684
Non-descript,Khillar;KrishnaValley,RedKandhari -0.000745077 9.30417e-05 -8.00799
Non-descript,KrishnaValley;Khillar,RedKandhari -0.000588676 0.000105295 -5.5907
Non-descript,RedKandhari;Khillar,KrishnaValley 0.000156401 8.7161e-05 1.79439
Estimating f_4 in 35 blocks of size 1000
total_nsnp 34589 nsnp 35684
Non-descript,Khillar;KrishnaValley,MalnadGidda -0.000513075 0.000112097 -4.57707
Non-descript,KrishnaValley;Khillar,MalnadGidda -0.000282137 0.000115416 -2.44452
Non-descript,MalnadGidda;Khillar,KrishnaValley 0.000230939 0.000110216 2.09532
Estimating f_4 in 35 blocks of size 1000
total_nsnp 34589 nsnp 35684
Non-descript,Khillar;KrishnaValley,Ongole -0.000505462 9.53405e-05 -5.30165
Non-descript,KrishnaValley;Khillar,Ongole -0.000363933 9.00284e-05 -4.04242
Non-descript,Ongole;Khillar,KrishnaValley 0.000141529 8.43873e-05 1.67713
Estimating f_4 in 35 blocks of size 1000
total_nsnp 34589 nsnp 35684
Non-descript,Khillar;KrishnaValley,RedSindhi -0.00167202 0.000155373 -10.7613
Non-descript,KrishnaValley;Khillar,RedSindhi -0.0016282 0.00013646 -11.9316
Non-descript,RedSindhi;Khillar,KrishnaValley 4.38292e-05 9.75905e-05 0.449113
Estimating f_4 in 35 blocks of size 1000
total_nsnp 34589 nsnp 35684
Non-descript,Khillar;KrishnaValley,Sahiwal -0.00117241 0.000114428 -10.2458
Non-descript,KrishnaValley;Khillar,Sahiwal -0.00105383 0.000109308 -9.64089
Non-descript,Sahiwal;Khillar,KrishnaValley 0.00011858 7.72178e-05 1.53566
Estimating f_4 in 35 blocks of size 1000
total_nsnp 34589 nsnp 35684
Non-descript,Khillar;KrishnaValley,Tharparkar -0.00109339 9.93593e-05 -11.0044
Non-descript,KrishnaValley;Khillar,Tharparkar -0.00102972 0.000111963 -9.19698
Non-descript,Tharparkar;Khillar,KrishnaValley 6.36703e-05 9.53321e-05 0.667879
Estimating f_4 in 35 blocks of size 1000
total_nsnp 34589 nsnp 35684
Non-descript,Khillar;RedKandhari,MalnadGidda 0.000232001 9.5302e-05 2.43438
Non-descript,MalnadGidda;Khillar,RedKandhari -7.17331e-05 0.000122674 -0.584744
Non-descript,RedKandhari;Khillar,MalnadGidda 0.000160268 0.000103751 1.54474
Estimating f_4 in 35 blocks of size 1000
total_nsnp 34589 nsnp 35684
Non-descript,Khillar;RedKandhari,Ongole 0.000239615 9.21746e-05 2.59957
Non-descript,Ongole;Khillar,RedKandhari -6.48913e-05 0.000108467 -0.59826
Non-descript,RedKandhari;Khillar,Ongole 0.000174723 8.10829e-05 2.15487
Estimating f_4 in 35 blocks of size 1000
total_nsnp 34589 nsnp 35684
Non-descript,Khillar;RedKandhari,RedSindhi -0.000926948 0.000120869 -7.66902
Non-descript,RedKandhari;Khillar,RedSindhi -0.000618491 0.000126637 -4.88397
Non-descript,RedSindhi;Khillar,RedKandhari 0.000308457 0.000124683 2.47392
Estimating f_4 in 35 blocks of size 1000
total_nsnp 34589 nsnp 35684
Non-descript,Khillar;RedKandhari,Sahiwal -0.000427329 9.06639e-05 -4.71333
Non-descript,RedKandhari;Khillar,Sahiwal -8.48816e-05 9.00585e-05 -0.942516
Non-descript,Sahiwal;Khillar,RedKandhari 0.000342447 8.8851e-05 3.85418
Estimating f_4 in 35 blocks of size 1000
total_nsnp 34589 nsnp 35684
Non-descript,Khillar;RedKandhari,Tharparkar -0.000348312 7.46095e-05 -4.66846
Non-descript,RedKandhari;Khillar,Tharparkar 0.00010112 8.62446e-05 1.17247
Non-descript,Tharparkar;Khillar,RedKandhari 0.000449431 0.000101349 4.43449
Estimating f_4 in 35 blocks of size 1000
total_nsnp 34589 nsnp 35684
Non-descript,Khillar;MalnadGidda,Ongole 7.61331e-06 0.000106439 0.0715278
Non-descript,MalnadGidda;Khillar,Ongole 6.31403e-05 8.88148e-05 0.710921
Non-descript,Ongole;Khillar,MalnadGidda 5.5527e-05 0.000114147 0.486451
Estimating f_4 in 35 blocks of size 1000
total_nsnp 34589 nsnp 35684
Non-descript,Khillar;MalnadGidda,RedSindhi -0.00115895 0.000138987 -8.33852
Non-descript,MalnadGidda;Khillar,RedSindhi -0.00091904 0.00015685 -5.85937
Non-descript,RedSindhi;Khillar,MalnadGidda 0.000239909 0.000161581 1.48476
Estimating f_4 in 35 blocks of size 1000
total_nsnp 34589 nsnp 35684
Non-descript,Khillar;MalnadGidda,Sahiwal -0.00065933 0.000112813 -5.84448
Non-descript,MalnadGidda;Khillar,Sahiwal -0.000392907 0.000107075 -3.66946
Non-descript,Sahiwal;Khillar,MalnadGidda 0.000266423 9.44099e-05 2.82198
Estimating f_4 in 35 blocks of size 1000
total_nsnp 34589 nsnp 35684
Non-descript,Khillar;MalnadGidda,Tharparkar -0.000580313 0.000103772 -5.59218
Non-descript,MalnadGidda;Khillar,Tharparkar -0.000299798 0.000120012 -2.49807
Non-descript,Tharparkar;Khillar,MalnadGidda 0.000280514 0.000103439 2.71189
Estimating f_4 in 35 blocks of size 1000
total_nsnp 34589 nsnp 35684
Non-descript,Khillar;Ongole,RedSindhi -0.00116656 0.000137494 -8.48447
Non-descript,Ongole;Khillar,RedSindhi -0.000960406 0.000119718 -8.02221
Non-descript,RedSindhi;Khillar,Ongole 0.000206157 0.000100003 2.0615
Estimating f_4 in 35 blocks of size 1000
total_nsnp 34589 nsnp 35684
Non-descript,Khillar;Ongole,Sahiwal -0.000666944 8.71705e-05 -7.65103
Non-descript,Ongole;Khillar,Sahiwal -0.000324924 9.11109e-05 -3.56625
Non-descript,Sahiwal;Khillar,Ongole 0.000342019 7.4651e-05 4.58158
Estimating f_4 in 35 blocks of size 1000
total_nsnp 34589 nsnp 35684
Non-descript,Khillar;Ongole,Tharparkar -0.000587926 9.37962e-05 -6.26812
Non-descript,Ongole;Khillar,Tharparkar -0.000319404 0.000103196 -3.09511
Non-descript,Tharparkar;Khillar,Ongole 0.000268522 7.05041e-05 3.8086
Estimating f_4 in 35 blocks of size 1000
total_nsnp 34589 nsnp 35684
Non-descript,Khillar;RedSindhi,Sahiwal 0.000499619 0.00013083 3.81883
Non-descript,RedSindhi;Khillar,Sahiwal 0.000706377 0.000119713 5.90058
Non-descript,Sahiwal;Khillar,RedSindhi 0.000206757 0.000124004 1.66735
Estimating f_4 in 35 blocks of size 1000
total_nsnp 34589 nsnp 35684
Non-descript,Khillar;RedSindhi,Tharparkar 0.000578637 0.00013214 4.37896
Non-descript,RedSindhi;Khillar,Tharparkar 0.000540437 0.000138786 3.89402
Non-descript,Tharparkar;Khillar,RedSindhi -3.81999e-05 0.000141313 -0.270321
Estimating f_4 in 35 blocks of size 1000
total_nsnp 34589 nsnp 35684
Non-descript,Khillar;Sahiwal,Tharparkar 7.90175e-05 7.70953e-05 1.02493
Non-descript,Sahiwal;Khillar,Tharparkar 0.000694397 9.61832e-05 7.21952
Non-descript,Tharparkar;Khillar,Sahiwal 0.000615379 9.51555e-05 6.46709
Estimating f_4 in 35 blocks of size 1000
total_nsnp 34589 nsnp 35684
Non-descript,KrishnaValley;RedKandhari,MalnadGidda 0.000306539 0.000104724 2.92711
Non-descript,MalnadGidda;KrishnaValley,RedKandhari -0.000302672 0.000105357 -2.87281
Non-descript,RedKandhari;KrishnaValley,MalnadGidda 3.86707e-06 9.60869e-05 0.0402456
Estimating f_4 in 35 blocks of size 1000
total_nsnp 34589 nsnp 35684
Non-descript,KrishnaValley;RedKandhari,Ongole 0.000224742 8.22772e-05 2.73153
Non-descript,Ongole;KrishnaValley,RedKandhari -0.00020642 8.04428e-05 -2.56605
Non-descript,RedKandhari;KrishnaValley,Ongole 1.83221e-05 7.37086e-05 0.248575
Estimating f_4 in 35 blocks of size 1000
total_nsnp 34589 nsnp 35684
Non-descript,KrishnaValley;RedKandhari,RedSindhi -0.00103952 0.000104825 -9.91674
Non-descript,RedKandhari;KrishnaValley,RedSindhi -0.000774892 0.000132215 -5.86083
Non-descript,RedSindhi;KrishnaValley,RedKandhari 0.000264628 0.000117225 2.25743
Estimating f_4 in 35 blocks of size 1000
total_nsnp 34589 nsnp 35684
Non-descript,KrishnaValley;RedKandhari,Sahiwal -0.00046515 8.59854e-05 -5.40964
Non-descript,RedKandhari;KrishnaValley,Sahiwal -0.000241283 7.42256e-05 -3.25067
Non-descript,Sahiwal;KrishnaValley,RedKandhari 0.000223867 7.40772e-05 3.02208
Estimating f_4 in 35 blocks of size 1000
total_nsnp 34589 nsnp 35684
Non-descript,KrishnaValley;RedKandhari,Tharparkar -0.000441042 7.49118e-05 -5.88749
Non-descript,RedKandhari;KrishnaValley,Tharparkar -5.52815e-05 5.94899e-05 -0.929258
Non-descript,Tharparkar;KrishnaValley,RedKandhari 0.000385761 7.74081e-05 4.98347
Estimating f_4 in 35 blocks of size 1000
total_nsnp 34589 nsnp 35684
Non-descript,KrishnaValley;MalnadGidda,Ongole -8.17964e-05 9.75378e-05 -0.838613
Non-descript,MalnadGidda;KrishnaValley,Ongole -0.000167798 6.24635e-05 -2.68634
Non-descript,Ongole;KrishnaValley,MalnadGidda -8.60019e-05 8.00051e-05 -1.07496
Estimating f_4 in 35 blocks of size 1000
total_nsnp 34589 nsnp 35684
Non-descript,KrishnaValley;MalnadGidda,RedSindhi -0.00134606 0.000148672 -9.05391
Non-descript,MalnadGidda;KrishnaValley,RedSindhi -0.00114998 0.000162667 -7.06952
Non-descript,RedSindhi;KrishnaValley,MalnadGidda 0.00019608 0.000147168 1.33235
Estimating f_4 in 35 blocks of size 1000
total_nsnp 34589 nsnp 35684
Non-descript,KrishnaValley;MalnadGidda,Sahiwal -0.000771689 0.000100791 -7.65633
Non-descript,MalnadGidda;KrishnaValley,Sahiwal -0.000623846 6.33978e-05 -9.84019
Non-descript,Sahiwal;KrishnaValley,MalnadGidda 0.000147843 7.22533e-05 2.04617
Estimating f_4 in 35 blocks of size 1000
total_nsnp 34589 nsnp 35684
Non-descript,KrishnaValley;MalnadGidda,Tharparkar -0.000747581 9.40234e-05 -7.95101
Non-descript,MalnadGidda;KrishnaValley,Tharparkar -0.000530737 8.86973e-05 -5.98369
Non-descript,Tharparkar;KrishnaValley,MalnadGidda 0.000216844 8.71587e-05 2.48792
Estimating f_4 in 35 blocks of size 1000
total_nsnp 34589 nsnp 35684
Non-descript,KrishnaValley;Ongole,RedSindhi -0.00126426 0.000119871 -10.5468
Non-descript,Ongole;KrishnaValley,RedSindhi -0.00110193 0.000108612 -10.1456
Non-descript,RedSindhi;KrishnaValley,Ongole 0.000162328 0.000104844 1.54828
Estimating f_4 in 35 blocks of size 1000
total_nsnp 34589 nsnp 35684
Non-descript,KrishnaValley;Ongole,Sahiwal -0.000689892 8.71481e-05 -7.91631
Non-descript,Ongole;KrishnaValley,Sahiwal -0.000466453 7.16824e-05 -6.50722
Non-descript,Sahiwal;KrishnaValley,Ongole 0.000223439 7.17901e-05 3.11239
Estimating f_4 in 35 blocks of size 1000
total_nsnp 34589 nsnp 35684
Non-descript,KrishnaValley;Ongole,Tharparkar -0.000665785 8.94361e-05 -7.44425
Non-descript,Ongole;KrishnaValley,Tharparkar -0.000460933 7.4954e-05 -6.14955
Non-descript,Tharparkar;KrishnaValley,Ongole 0.000204852 6.84751e-05 2.99162
Estimating f_4 in 35 blocks of size 1000
total_nsnp 34589 nsnp 35684
Non-descript,KrishnaValley;RedSindhi,Sahiwal 0.00057437 0.000124947 4.59692
Non-descript,RedSindhi;KrishnaValley,Sahiwal 0.000662547 0.000110525 5.99457
Non-descript,Sahiwal;KrishnaValley,RedSindhi 8.8177e-05 0.00012771 0.690445
Estimating f_4 in 35 blocks of size 1000
total_nsnp 34589 nsnp 35684
Non-descript,KrishnaValley;RedSindhi,Tharparkar 0.000598478 0.000117115 5.11018
Non-descript,RedSindhi;KrishnaValley,Tharparkar 0.000496607 0.000124116 4.00116
Non-descript,Tharparkar;KrishnaValley,RedSindhi -0.00010187 0.000135051 -0.754311
Estimating f_4 in 35 blocks of size 1000
total_nsnp 34589 nsnp 35684
Non-descript,KrishnaValley;Sahiwal,Tharparkar 2.41074e-05 6.62189e-05 0.364056
Non-descript,Sahiwal;KrishnaValley,Tharparkar 0.000575816 8.96767e-05 6.42102
Non-descript,Tharparkar;KrishnaValley,Sahiwal 0.000551709 8.17716e-05 6.74695
Estimating f_4 in 35 blocks of size 1000
total_nsnp 34589 nsnp 35684
Non-descript,MalnadGidda;RedKandhari,Ongole 0.000134873 8.57214e-05 1.57339
Non-descript,Ongole;RedKandhari,MalnadGidda 0.000120418 0.000105683 1.13943
Non-descript,RedKandhari;MalnadGidda,Ongole 1.44551e-05 8.9476e-05 0.161552
Estimating f_4 in 35 blocks of size 1000
total_nsnp 34589 nsnp 35684
Non-descript,MalnadGidda;RedKandhari,RedSindhi -0.000847307 0.000136407 -6.21163
Non-descript,RedKandhari;MalnadGidda,RedSindhi -0.000778759 0.000118002 -6.59952
Non-descript,RedSindhi;RedKandhari,MalnadGidda -6.85477e-05 0.000144005 -0.476008
Estimating f_4 in 35 blocks of size 1000
total_nsnp 34589 nsnp 35684
Non-descript,MalnadGidda;RedKandhari,Sahiwal -0.000321174 9.84946e-05 -3.26083
Non-descript,RedKandhari;MalnadGidda,Sahiwal -0.00024515 0.000101817 -2.40775
Non-descript,Sahiwal;RedKandhari,MalnadGidda -7.60243e-05 9.70038e-05 -0.783726
Estimating f_4 in 35 blocks of size 1000
total_nsnp 34589 nsnp 35684
Non-descript,MalnadGidda;RedKandhari,Tharparkar -0.000228065 9.3238e-05 -2.44605
Non-descript,RedKandhari;MalnadGidda,Tharparkar -5.91486e-05 8.71292e-05 -0.67886
Non-descript,Tharparkar;RedKandhari,MalnadGidda -0.000168917 0.000111724 -1.51192
Estimating f_4 in 35 blocks of size 1000
total_nsnp 34589 nsnp 35684
Non-descript,Ongole;RedKandhari,RedSindhi -0.000895514 9.40912e-05 -9.51752
Non-descript,RedKandhari;Ongole,RedSindhi -0.000793215 0.000121242 -6.54241
Non-descript,RedSindhi;RedKandhari,Ongole -0.0001023 9.03719e-05 -1.13199
Estimating f_4 in 35 blocks of size 1000
total_nsnp 34589 nsnp 35684
Non-descript,Ongole;RedKandhari,Sahiwal -0.000260033 8.07854e-05 -3.21881
Non-descript,RedKandhari;Ongole,Sahiwal -0.000259605 6.77507e-05 -3.83177
Non-descript,Sahiwal;RedKandhari,Ongole -4.28054e-07 6.8279e-05 -0.0062692
Estimating f_4 in 35 blocks of size 1000
total_nsnp 34589 nsnp 35684
Non-descript,Ongole;RedKandhari,Tharparkar -0.000254513 8.36255e-05 -3.04348
Non-descript,RedKandhari;Ongole,Tharparkar -7.36036e-05 6.63443e-05 -1.10942
Non-descript,Tharparkar;RedKandhari,Ongole -0.000180909 6.96717e-05 -2.5966
Estimating f_4 in 35 blocks of size 1000
total_nsnp 34589 nsnp 35684
Non-descript,RedKandhari;RedSindhi,Sahiwal 0.00053361 0.000122157 4.36824
Non-descript,RedSindhi;RedKandhari,Sahiwal 0.00039792 0.000110643 3.59644
Non-descript,Sahiwal;RedKandhari,RedSindhi -0.00013569 0.000121038 -1.12105
Estimating f_4 in 35 blocks of size 1000
total_nsnp 34589 nsnp 35684
Non-descript,RedKandhari;RedSindhi,Tharparkar 0.000719611 0.000113706 6.32872
Non-descript,RedSindhi;RedKandhari,Tharparkar 0.00023198 0.000107473 2.1585
Non-descript,Tharparkar;RedKandhari,RedSindhi -0.000487631 0.000113891 -4.28155
Estimating f_4 in 35 blocks of size 1000
total_nsnp 34589 nsnp 35684
Non-descript,RedKandhari;Sahiwal,Tharparkar 0.000186001 6.14912e-05 3.02484
Non-descript,Sahiwal;RedKandhari,Tharparkar 0.000351949 7.01208e-05 5.01919
Non-descript,Tharparkar;RedKandhari,Sahiwal 0.000165948 6.81542e-05 2.43489
Estimating f_4 in 35 blocks of size 1000
total_nsnp 34589 nsnp 35684
Non-descript,MalnadGidda;Ongole,RedSindhi -0.000982181 0.000147924 -6.63976
Non-descript,Ongole;MalnadGidda,RedSindhi -0.00101593 0.000109115 -9.31067
Non-descript,RedSindhi;MalnadGidda,Ongole -3.37523e-05 0.000124453 -0.271206
Estimating f_4 in 35 blocks of size 1000
total_nsnp 34589 nsnp 35684
Non-descript,MalnadGidda;Ongole,Sahiwal -0.000456048 8.02617e-05 -5.682
Non-descript,Ongole;MalnadGidda,Sahiwal -0.000380451 9.06997e-05 -4.19463
Non-descript,Sahiwal;MalnadGidda,Ongole 7.55963e-05 7.81505e-05 0.967316
Estimating f_4 in 35 blocks of size 1000
total_nsnp 34589 nsnp 35684
Non-descript,MalnadGidda;Ongole,Tharparkar -0.000362939 8.71377e-05 -4.16511
Non-descript,Ongole;MalnadGidda,Tharparkar -0.000374931 8.4902e-05 -4.41605
Non-descript,Tharparkar;MalnadGidda,Ongole -1.19925e-05 8.38191e-05 -0.143077
Estimating f_4 in 35 blocks of size 1000
total_nsnp 34589 nsnp 35684
Non-descript,MalnadGidda;RedSindhi,Sahiwal 0.000526133 0.000162829 3.23121
Non-descript,RedSindhi;MalnadGidda,Sahiwal 0.000466467 0.000148303 3.14537
Non-descript,Sahiwal;MalnadGidda,RedSindhi -5.96657e-05 0.000132507 -0.450282
Estimating f_4 in 35 blocks of size 1000
total_nsnp 34589 nsnp 35684
Non-descript,MalnadGidda;RedSindhi,Tharparkar 0.000619242 0.000155799 3.97463
Non-descript,RedSindhi;MalnadGidda,Tharparkar 0.000300527 0.000153785 1.9542
Non-descript,Tharparkar;MalnadGidda,RedSindhi -0.000318714 0.000153353 -2.07831
Estimating f_4 in 35 blocks of size 1000
total_nsnp 34589 nsnp 35684
Non-descript,MalnadGidda;Sahiwal,Tharparkar 9.31089e-05 8.19858e-05 1.13567
Non-descript,Sahiwal;MalnadGidda,Tharparkar 0.000427973 9.30453e-05 4.59962
Non-descript,Tharparkar;MalnadGidda,Sahiwal 0.000334865 0.000113998 2.93746
Estimating f_4 in 35 blocks of size 1000
total_nsnp 34589 nsnp 35684
Non-descript,Ongole;RedSindhi,Sahiwal 0.000635482 9.88078e-05 6.43149
Non-descript,RedSindhi;Ongole,Sahiwal 0.00050022 8.78651e-05 5.69304
Non-descript,Sahiwal;Ongole,RedSindhi -0.000135262 0.000122861 -1.10093
Estimating f_4 in 35 blocks of size 1000
total_nsnp 34589 nsnp 35684
Non-descript,Ongole;RedSindhi,Tharparkar 0.000641002 9.03981e-05 7.09088
Non-descript,RedSindhi;Ongole,Tharparkar 0.00033428 9.91893e-05 3.37012
Non-descript,Tharparkar;Ongole,RedSindhi -0.000306722 0.000123653 -2.48051
Estimating f_4 in 35 blocks of size 1000
total_nsnp 34589 nsnp 35684
Non-descript,Ongole;Sahiwal,Tharparkar 5.52003e-06 6.27211e-05 0.0880091
Non-descript,Sahiwal;Ongole,Tharparkar 0.000352377 8.3831e-05 4.20342
Non-descript,Tharparkar;Ongole,Sahiwal 0.000346857 6.81686e-05 5.08823
Estimating f_4 in 35 blocks of size 1000
total_nsnp 34589 nsnp 35684
Non-descript,RedSindhi;Sahiwal,Tharparkar -0.00016594 0.000104642 -1.58578
Non-descript,Sahiwal;RedSindhi,Tharparkar 0.000487639 0.000110163 4.42654
Non-descript,Tharparkar;RedSindhi,Sahiwal 0.000653579 0.000108392 6.02979
Estimating f_4 in 35 blocks of size 1000
total_nsnp 34589 nsnp 35684
Khillar,KrishnaValley;RedKandhari,MalnadGidda 7.45375e-05 8.77426e-05 0.849501
Khillar,MalnadGidda;KrishnaValley,RedKandhari 0.000442405 9.66292e-05 4.57837
Khillar,RedKandhari;KrishnaValley,MalnadGidda 0.000516942 9.91641e-05 5.213
Estimating f_4 in 35 blocks of size 1000
total_nsnp 34589 nsnp 35684
Khillar,KrishnaValley;RedKandhari,Ongole -1.48723e-05 8.71616e-05 -0.170629
Khillar,Ongole;KrishnaValley,RedKandhari 0.000538656 8.24551e-05 6.53273
Khillar,RedKandhari;KrishnaValley,Ongole 0.000523784 9.17635e-05 5.70798
Estimating f_4 in 35 blocks of size 1000
total_nsnp 34589 nsnp 35684
Khillar,KrishnaValley;RedKandhari,RedSindhi -0.000112572 0.000103348 -1.08925
Khillar,RedKandhari;KrishnaValley,RedSindhi 0.000897132 0.000121977 7.35493
Khillar,RedSindhi;KrishnaValley,RedKandhari 0.0010097 0.000108536 9.30292
Estimating f_4 in 35 blocks of size 1000
total_nsnp 34589 nsnp 35684
Khillar,KrishnaValley;RedKandhari,Sahiwal -3.78206e-05 7.3211e-05 -0.516598
Khillar,RedKandhari;KrishnaValley,Sahiwal 0.000931123 0.000111007 8.388
Khillar,Sahiwal;KrishnaValley,RedKandhari 0.000968944 0.000100343 9.6563
Estimating f_4 in 35 blocks of size 1000
total_nsnp 34589 nsnp 35684
Khillar,KrishnaValley;RedKandhari,Tharparkar -9.27308e-05 8.89216e-05 -1.04284
Khillar,RedKandhari;KrishnaValley,Tharparkar 0.00103811 0.000103608 10.0195
Khillar,Tharparkar;KrishnaValley,RedKandhari 0.00113084 0.000107474 10.522
Estimating f_4 in 35 blocks of size 1000
total_nsnp 34589 nsnp 35684
Khillar,KrishnaValley;MalnadGidda,Ongole -8.94097e-05 0.000104831 -0.852892
Khillar,MalnadGidda;KrishnaValley,Ongole 0.000337664 8.60469e-05 3.92418
Khillar,Ongole;KrishnaValley,MalnadGidda 0.000427073 9.88249e-05 4.32152
Estimating f_4 in 35 blocks of size 1000
total_nsnp 34589 nsnp 35684
Khillar,KrishnaValley;MalnadGidda,RedSindhi -0.000187109 0.000122948 -1.52185
Khillar,MalnadGidda;KrishnaValley,RedSindhi 0.000522046 0.000149122 3.5008
Khillar,RedSindhi;KrishnaValley,MalnadGidda 0.000709155 0.000144941 4.89271
Estimating f_4 in 35 blocks of size 1000
total_nsnp 34589 nsnp 35684
Khillar,KrishnaValley;MalnadGidda,Sahiwal -0.000112358 0.000103501 -1.08558
Khillar,MalnadGidda;KrishnaValley,Sahiwal 0.00054856 0.000113088 4.85072
Khillar,Sahiwal;KrishnaValley,MalnadGidda 0.000660918 0.000123065 5.37047
Estimating f_4 in 35 blocks of size 1000
total_nsnp 34589 nsnp 35684
Khillar,KrishnaValley;MalnadGidda,Tharparkar -0.000167268 0.000118857 -1.40731
Khillar,MalnadGidda;KrishnaValley,Tharparkar 0.000562651 0.000117519 4.78775
Khillar,Tharparkar;KrishnaValley,MalnadGidda 0.000729919 0.00011948 6.10911
Estimating f_4 in 35 blocks of size 1000
total_nsnp 34589 nsnp 35684
Khillar,KrishnaValley;Ongole,RedSindhi -9.76996e-05 0.000109253 -0.894249
Khillar,Ongole;KrishnaValley,RedSindhi 0.00057009 0.000118189 4.82356
Khillar,RedSindhi;KrishnaValley,Ongole 0.00066779 0.000113922 5.8618
Estimating f_4 in 35 blocks of size 1000
total_nsnp 34589 nsnp 35684
Khillar,KrishnaValley;Ongole,Sahiwal -2.29484e-05 7.33686e-05 -0.312782
Khillar,Ongole;KrishnaValley,Sahiwal 0.000705953 0.000104829 6.73431
Khillar,Sahiwal;KrishnaValley,Ongole 0.000728901 9.33201e-05 7.81076
Estimating f_4 in 35 blocks of size 1000
total_nsnp 34589 nsnp 35684
Khillar,KrishnaValley;Ongole,Tharparkar -7.78585e-05 8.38044e-05 -0.92905
Khillar,Ongole;KrishnaValley,Tharparkar 0.000632455 8.9174e-05 7.09237
Khillar,Tharparkar;KrishnaValley,Ongole 0.000710314 8.2673e-05 8.59184
Estimating f_4 in 35 blocks of size 1000
total_nsnp 34589 nsnp 35684
Khillar,KrishnaValley;RedSindhi,Sahiwal 7.47513e-05 8.77414e-05 0.85195
Khillar,RedSindhi;KrishnaValley,Sahiwal 0.00183495 0.000128238 14.3089
Khillar,Sahiwal;KrishnaValley,RedSindhi 0.0017602 0.000140767 12.5044
Estimating f_4 in 35 blocks of size 1000
total_nsnp 34589 nsnp 35684
Khillar,KrishnaValley;RedSindhi,Tharparkar 1.98411e-05 0.000111334 0.178213
Khillar,RedSindhi;KrishnaValley,Tharparkar 0.00159 0.000156416 10.1652
Khillar,Tharparkar;KrishnaValley,RedSindhi 0.00157015 0.000174748 8.98526
Estimating f_4 in 35 blocks of size 1000
total_nsnp 34589 nsnp 35684
Khillar,KrishnaValley;Sahiwal,Tharparkar -5.49101e-05 7.15116e-05 -0.76785
Khillar,Sahiwal;KrishnaValley,Tharparkar 0.0016692 0.000117852 14.1635
Khillar,Tharparkar;KrishnaValley,Sahiwal 0.00172411 0.000126314 13.6495
Estimating f_4 in 35 blocks of size 1000
total_nsnp 34589 nsnp 35684
Khillar,MalnadGidda;RedKandhari,Ongole -0.000104741 0.00010049 -1.04231
Khillar,Ongole;RedKandhari,MalnadGidda -0.000111583 8.70412e-05 -1.28196
Khillar,RedKandhari;MalnadGidda,Ongole 6.84176e-06 9.20521e-05 0.0743249
Estimating f_4 in 35 blocks of size 1000
total_nsnp 34589 nsnp 35684
Khillar,MalnadGidda;RedKandhari,RedSindhi 7.9641e-05 0.000159605 0.498988
Khillar,RedKandhari;MalnadGidda,RedSindhi 0.00038019 0.000145289 2.61678
Khillar,RedSindhi;RedKandhari,MalnadGidda -0.000300549 0.000140395 -2.14074
Estimating f_4 in 35 blocks of size 1000
total_nsnp 34589 nsnp 35684
Khillar,MalnadGidda;RedKandhari,Sahiwal 0.000106155 9.85711e-05 1.07694
Khillar,RedKandhari;MalnadGidda,Sahiwal 0.000414181 9.91081e-05 4.17908
Khillar,Sahiwal;RedKandhari,MalnadGidda -0.000308026 9.60113e-05 -3.20822
Estimating f_4 in 35 blocks of size 1000
total_nsnp 34589 nsnp 35684
Khillar,MalnadGidda;RedKandhari,Tharparkar 0.000120246 9.07075e-05 1.32565
Khillar,RedKandhari;MalnadGidda,Tharparkar 0.000521164 0.000103976 5.01234
Khillar,Tharparkar;RedKandhari,MalnadGidda -0.000400918 0.000106354 -3.76966
Estimating f_4 in 35 blocks of size 1000
total_nsnp 34589 nsnp 35684
Khillar,Ongole;RedKandhari,RedSindhi 3.14337e-05 0.000121924 0.257814
Khillar,RedKandhari;Ongole,RedSindhi 0.000373348 0.000140877 2.65017
Khillar,RedSindhi;RedKandhari,Ongole -0.000341915 0.000110237 -3.10164
Estimating f_4 in 35 blocks of size 1000
total_nsnp 34589 nsnp 35684
Khillar,Ongole;RedKandhari,Sahiwal 0.000167296 8.21127e-05 2.0374
Khillar,RedKandhari;Ongole,Sahiwal 0.000407339 8.23812e-05 4.94456
Khillar,Sahiwal;RedKandhari,Ongole -0.000240043 9.5396e-05 -2.51627
Estimating f_4 in 35 blocks of size 1000
total_nsnp 34589 nsnp 35684
Khillar,Ongole;RedKandhari,Tharparkar 9.37986e-05 8.18185e-05 1.14642
Khillar,RedKandhari;Ongole,Tharparkar 0.000514323 0.000102228 5.03113
Khillar,Tharparkar;RedKandhari,Ongole -0.000420524 0.000101236 -4.15388
Estimating f_4 in 35 blocks of size 1000
total_nsnp 34589 nsnp 35684
Khillar,RedKandhari;RedSindhi,Sahiwal 3.39906e-05 0.00013424 0.253208
Khillar,RedSindhi;RedKandhari,Sahiwal 0.000825249 0.000138414 5.96217
Khillar,Sahiwal;RedKandhari,RedSindhi 0.000791258 0.000132005 5.99416
Estimating f_4 in 35 blocks of size 1000
total_nsnp 34589 nsnp 35684
Khillar,RedKandhari;RedSindhi,Tharparkar 0.000140974 0.000132566 1.06343
Khillar,RedSindhi;RedKandhari,Tharparkar 0.000580291 0.000132252 4.38776
Khillar,Tharparkar;RedKandhari,RedSindhi 0.000439317 0.000147504 2.97834
Estimating f_4 in 35 blocks of size 1000
total_nsnp 34589 nsnp 35684
Khillar,RedKandhari;Sahiwal,Tharparkar 0.000106984 7.96666e-05 1.34289
Khillar,Sahiwal;RedKandhari,Tharparkar 0.000700261 8.60515e-05 8.13769
Khillar,Tharparkar;RedKandhari,Sahiwal 0.000593277 9.73324e-05 6.09537
Estimating f_4 in 35 blocks of size 1000
total_nsnp 34589 nsnp 35684
Khillar,MalnadGidda;Ongole,RedSindhi 0.000184382 0.000162003 1.13814
Khillar,Ongole;MalnadGidda,RedSindhi 0.000143017 0.000111712 1.28023
Khillar,RedSindhi;MalnadGidda,Ongole -4.13656e-05 0.000130717 -0.316452
Estimating f_4 in 35 blocks of size 1000
total_nsnp 34589 nsnp 35684
Khillar,MalnadGidda;Ongole,Sahiwal 0.000210896 9.83454e-05 2.14444
Khillar,Ongole;MalnadGidda,Sahiwal 0.000278879 9.02324e-05 3.09068
Khillar,Sahiwal;MalnadGidda,Ongole 6.7983e-05 9.43883e-05 0.720248
Estimating f_4 in 35 blocks of size 1000
total_nsnp 34589 nsnp 35684
Khillar,MalnadGidda;Ongole,Tharparkar 0.000224987 9.98593e-05 2.25305
Khillar,Ongole;MalnadGidda,Tharparkar 0.000205382 8.42911e-05 2.43658
Khillar,Tharparkar;MalnadGidda,Ongole -1.96059e-05 9.4113e-05 -0.208323
Estimating f_4 in 35 blocks of size 1000
total_nsnp 34589 nsnp 35684
Khillar,MalnadGidda;RedSindhi,Sahiwal 2.65139e-05 0.000158603 0.167172
Khillar,RedSindhi;MalnadGidda,Sahiwal 0.0011258 0.000158796 7.08958
Khillar,Sahiwal;MalnadGidda,RedSindhi 0.00109928 0.000130689 8.41145
Estimating f_4 in 35 blocks of size 1000
total_nsnp 34589 nsnp 35684
Khillar,MalnadGidda;RedSindhi,Tharparkar 4.06052e-05 0.00015463 0.262596
Khillar,RedSindhi;MalnadGidda,Tharparkar 0.00088084 0.000161395 5.45766
Khillar,Tharparkar;MalnadGidda,RedSindhi 0.000840235 0.000157537 5.33356
Estimating f_4 in 35 blocks of size 1000
total_nsnp 34589 nsnp 35684
Khillar,MalnadGidda;Sahiwal,Tharparkar 1.40913e-05 8.84118e-05 0.159383
Khillar,Sahiwal;MalnadGidda,Tharparkar 0.00100829 0.000105499 9.55728
Khillar,Tharparkar;MalnadGidda,Sahiwal 0.000994195 0.000116509 8.53319
Estimating f_4 in 35 blocks of size 1000
total_nsnp 34589 nsnp 35684
Khillar,Ongole;RedSindhi,Sahiwal 0.000135862 0.000122892 1.10554
Khillar,RedSindhi;Ongole,Sahiwal 0.00116716 0.000122143 9.55569
Khillar,Sahiwal;Ongole,RedSindhi 0.0010313 0.00013045 7.90569
Estimating f_4 in 35 blocks of size 1000
total_nsnp 34589 nsnp 35684
Khillar,Ongole;RedSindhi,Tharparkar 6.23649e-05 0.000111505 0.559299
Khillar,RedSindhi;Ongole,Tharparkar 0.000922206 0.000154928 5.95249
Khillar,Tharparkar;Ongole,RedSindhi 0.000859841 0.000159565 5.38864
Estimating f_4 in 35 blocks of size 1000
total_nsnp 34589 nsnp 35684
Khillar,Ongole;Sahiwal,Tharparkar -7.34975e-05 8.05374e-05 -0.912589
Khillar,Sahiwal;Ongole,Tharparkar 0.000940303 0.000103907 9.04946
Khillar,Tharparkar;Ongole,Sahiwal 0.0010138 0.000104178 9.73139
Estimating f_4 in 35 blocks of size 1000
total_nsnp 34589 nsnp 35684
Khillar,RedSindhi;Sahiwal,Tharparkar -0.000244957 0.000133237 -1.83851
Khillar,Sahiwal;RedSindhi,Tharparkar -9.09974e-05 0.000108046 -0.842206
Khillar,Tharparkar;RedSindhi,Sahiwal 0.00015396 0.000124064 1.24097
Estimating f_4 in 35 blocks of size 1000
total_nsnp 34589 nsnp 35684
KrishnaValley,MalnadGidda;RedKandhari,Ongole -8.9869e-05 9.72078e-05 -0.924503
KrishnaValley,Ongole;RedKandhari,MalnadGidda -0.00018612 7.1654e-05 -2.59749
KrishnaValley,RedKandhari;MalnadGidda,Ongole 9.62515e-05 7.45903e-05 1.2904
Estimating f_4 in 35 blocks of size 1000
total_nsnp 34589 nsnp 35684
KrishnaValley,MalnadGidda;RedKandhari,RedSindhi 0.000192213 0.000125749 1.52855
KrishnaValley,RedKandhari;MalnadGidda,RedSindhi 0.000567299 0.000135608 4.18339
KrishnaValley,RedSindhi;RedKandhari,MalnadGidda -0.000375086 0.000131039 -2.8624
Estimating f_4 in 35 blocks of size 1000
total_nsnp 34589 nsnp 35684
KrishnaValley,MalnadGidda;RedKandhari,Sahiwal 0.000143976 9.73653e-05 1.47872
KrishnaValley,RedKandhari;MalnadGidda,Sahiwal 0.000526539 9.42316e-05 5.58771
KrishnaValley,Sahiwal;RedKandhari,MalnadGidda -0.000382563 7.21661e-05 -5.30114
Estimating f_4 in 35 blocks of size 1000
total_nsnp 34589 nsnp 35684
KrishnaValley,MalnadGidda;RedKandhari,Tharparkar 0.000212977 8.15616e-05 2.61124
KrishnaValley,RedKandhari;MalnadGidda,Tharparkar 0.000688433 9.25579e-05 7.43786
KrishnaValley,Tharparkar;RedKandhari,MalnadGidda -0.000475456 8.48146e-05 -5.60582
Estimating f_4 in 35 blocks of size 1000
total_nsnp 34589 nsnp 35684
KrishnaValley,Ongole;RedKandhari,RedSindhi 0.000144006 0.000103491 1.39148
KrishnaValley,RedKandhari;Ongole,RedSindhi 0.000471048 0.000124989 3.76873
KrishnaValley,RedSindhi;RedKandhari,Ongole -0.000327042 9.97961e-05 -3.2771
Estimating f_4 in 35 blocks of size 1000
total_nsnp 34589 nsnp 35684
KrishnaValley,Ongole;RedKandhari,Sahiwal 0.000205117 8.10036e-05 2.53219
KrishnaValley,RedKandhari;Ongole,Sahiwal 0.000430287 7.94638e-05 5.41488
KrishnaValley,Sahiwal;RedKandhari,Ongole -0.00022517 9.69088e-05 -2.32353
Estimating f_4 in 35 blocks of size 1000
total_nsnp 34589 nsnp 35684
KrishnaValley,Ongole;RedKandhari,Tharparkar 0.000186529 6.81525e-05 2.73694
KrishnaValley,RedKandhari;Ongole,Tharparkar 0.000592181 8.20471e-05 7.21758
KrishnaValley,Tharparkar;RedKandhari,Ongole -0.000405652 8.4683e-05 -4.79024
Estimating f_4 in 35 blocks of size 1000
total_nsnp 34589 nsnp 35684
KrishnaValley,RedKandhari;RedSindhi,Sahiwal -4.07607e-05 0.000129764 -0.314114
KrishnaValley,RedSindhi;RedKandhari,Sahiwal 0.000863069 0.000131924 6.54215
KrishnaValley,Sahiwal;RedKandhari,RedSindhi 0.00090383 0.000122088 7.40311
Estimating f_4 in 35 blocks of size 1000
total_nsnp 34589 nsnp 35684
KrishnaValley,RedKandhari;RedSindhi,Tharparkar 0.000121133 0.000126015 0.961259
KrishnaValley,RedSindhi;RedKandhari,Tharparkar 0.000673022 0.000142676 4.71715
KrishnaValley,Tharparkar;RedKandhari,RedSindhi 0.000551889 0.000128923 4.28075
Estimating f_4 in 35 blocks of size 1000
total_nsnp 34589 nsnp 35684
KrishnaValley,RedKandhari;Sahiwal,Tharparkar 0.000161894 6.78676e-05 2.38543
KrishnaValley,Sahiwal;RedKandhari,Tharparkar 0.000792991 8.87769e-05 8.9324
KrishnaValley,Tharparkar;RedKandhari,Sahiwal 0.000631098 9.99847e-05 6.31194
Estimating f_4 in 35 blocks of size 1000
total_nsnp 34589 nsnp 35684
KrishnaValley,MalnadGidda;Ongole,RedSindhi 0.000282082 0.00014389 1.96041
KrishnaValley,Ongole;MalnadGidda,RedSindhi 0.000330126 0.000121308 2.72139
KrishnaValley,RedSindhi;MalnadGidda,Ongole 4.80442e-05 0.000132772 0.361856
Estimating f_4 in 35 blocks of size 1000
total_nsnp 34589 nsnp 35684
KrishnaValley,MalnadGidda;Ongole,Sahiwal 0.000233845 8.73239e-05 2.6779
KrishnaValley,Ongole;MalnadGidda,Sahiwal 0.000391237 8.08757e-05 4.83751
KrishnaValley,Sahiwal;MalnadGidda,Ongole 0.000157393 8.20747e-05 1.91768
Estimating f_4 in 35 blocks of size 1000
total_nsnp 34589 nsnp 35684
KrishnaValley,MalnadGidda;Ongole,Tharparkar 0.000302846 8.70517e-05 3.47892
KrishnaValley,Ongole;MalnadGidda,Tharparkar 0.00037265 8.39964e-05 4.4365
KrishnaValley,Tharparkar;MalnadGidda,Ongole 6.98039e-05 7.88897e-05 0.884829
Estimating f_4 in 35 blocks of size 1000
total_nsnp 34589 nsnp 35684
KrishnaValley,MalnadGidda;RedSindhi,Sahiwal -4.82373e-05 0.000141017 -0.342068
KrishnaValley,RedSindhi;MalnadGidda,Sahiwal 0.00123816 0.000147774 8.37871
KrishnaValley,Sahiwal;MalnadGidda,RedSindhi 0.00128639 0.000122196 10.5273
Estimating f_4 in 35 blocks of size 1000
total_nsnp 34589 nsnp 35684
KrishnaValley,MalnadGidda;RedSindhi,Tharparkar 2.07641e-05 0.000136817 0.151765
KrishnaValley,RedSindhi;MalnadGidda,Tharparkar 0.00104811 0.000148318 7.06665
KrishnaValley,Tharparkar;MalnadGidda,RedSindhi 0.00102734 0.000136931 7.50265
Estimating f_4 in 35 blocks of size 1000
total_nsnp 34589 nsnp 35684
KrishnaValley,MalnadGidda;Sahiwal,Tharparkar 6.90015e-05 7.57517e-05 0.91089
KrishnaValley,Sahiwal;MalnadGidda,Tharparkar 0.00117555 9.36038e-05 12.5588
KrishnaValley,Tharparkar;MalnadGidda,Sahiwal 0.00110655 0.000125483 8.81838
Estimating f_4 in 35 blocks of size 1000
total_nsnp 34589 nsnp 35684
KrishnaValley,Ongole;RedSindhi,Sahiwal 6.11112e-05 0.000115154 0.530693
KrishnaValley,RedSindhi;Ongole,Sahiwal 0.00119011 0.000118338 10.0569
KrishnaValley,Sahiwal;Ongole,RedSindhi 0.001129 0.000120822 9.34435
Estimating f_4 in 35 blocks of size 1000
total_nsnp 34589 nsnp 35684
KrishnaValley,Ongole;RedSindhi,Tharparkar 4.25238e-05 8.84309e-05 0.480871
KrishnaValley,RedSindhi;Ongole,Tharparkar 0.00100006 0.000131309 7.61612
KrishnaValley,Tharparkar;Ongole,RedSindhi 0.000957541 0.000130121 7.35886
Estimating f_4 in 35 blocks of size 1000
total_nsnp 34589 nsnp 35684
KrishnaValley,Ongole;Sahiwal,Tharparkar -1.85874e-05 6.4394e-05 -0.288651
KrishnaValley,Sahiwal;Ongole,Tharparkar 0.00101816 0.000105061 9.69114
KrishnaValley,Tharparkar;Ongole,Sahiwal 0.00103675 0.000112873 9.18512
Estimating f_4 in 35 blocks of size 1000
total_nsnp 34589 nsnp 35684
KrishnaValley,RedSindhi;Sahiwal,Tharparkar -0.000190047 0.000120445 -1.57788
KrishnaValley,Sahiwal;RedSindhi,Tharparkar -0.000110839 0.000113406 -0.977364
KrishnaValley,Tharparkar;RedSindhi,Sahiwal 7.92087e-05 0.00012332 0.642304
Estimating f_4 in 35 blocks of size 1000
total_nsnp 34589 nsnp 35684
RedKandhari,MalnadGidda;Ongole,RedSindhi -0.000188966 0.000147118 -1.28445
RedKandhari,Ongole;MalnadGidda,RedSindhi -0.000237173 0.000102902 -2.30484
RedKandhari,RedSindhi;MalnadGidda,Ongole -4.82073e-05 0.000114079 -0.422578
Estimating f_4 in 35 blocks of size 1000
total_nsnp 34589 nsnp 35684
RedKandhari,MalnadGidda;Ongole,Sahiwal -0.000196443 7.29512e-05 -2.6928
RedKandhari,Ongole;MalnadGidda,Sahiwal -0.000135301 8.94707e-05 -1.51224
RedKandhari,Sahiwal;MalnadGidda,Ongole 6.11412e-05 8.18931e-05 0.746598
Estimating f_4 in 35 blocks of size 1000
total_nsnp 34589 nsnp 35684
RedKandhari,MalnadGidda;Ongole,Tharparkar -0.000289335 8.90624e-05 -3.24868
RedKandhari,Ongole;MalnadGidda,Tharparkar -0.000315783 8.87985e-05 -3.55617
RedKandhari,Tharparkar;MalnadGidda,Ongole -2.64476e-05 7.02253e-05 -0.376611
Estimating f_4 in 35 blocks of size 1000
total_nsnp 34589 nsnp 35684
RedKandhari,MalnadGidda;RedSindhi,Sahiwal -7.47667e-06 0.000158841 -0.0470701
RedKandhari,RedSindhi;MalnadGidda,Sahiwal 0.000711617 0.000148041 4.80689
RedKandhari,Sahiwal;MalnadGidda,RedSindhi 0.000719094 0.000123132 5.84002
Estimating f_4 in 35 blocks of size 1000
total_nsnp 34589 nsnp 35684
RedKandhari,MalnadGidda;RedSindhi,Tharparkar -0.000100369 0.000140239 -0.715701
RedKandhari,RedSindhi;MalnadGidda,Tharparkar 0.000359676 0.000124516 2.88859
RedKandhari,Tharparkar;MalnadGidda,RedSindhi 0.000460045 0.000138491 3.32185
Estimating f_4 in 35 blocks of size 1000
total_nsnp 34589 nsnp 35684
RedKandhari,MalnadGidda;Sahiwal,Tharparkar -9.28924e-05 8.48899e-05 -1.09427
RedKandhari,Sahiwal;MalnadGidda,Tharparkar 0.000487122 9.21474e-05 5.28634
RedKandhari,Tharparkar;MalnadGidda,Sahiwal 0.000580014 8.71209e-05 6.65758
Estimating f_4 in 35 blocks of size 1000
total_nsnp 34589 nsnp 35684
RedKandhari,Ongole;RedSindhi,Sahiwal 0.000101872 9.56364e-05 1.0652
RedKandhari,RedSindhi;Ongole,Sahiwal 0.000759824 9.11218e-05 8.33855
RedKandhari,Sahiwal;Ongole,RedSindhi 0.000657953 0.000110052 5.97858
Estimating f_4 in 35 blocks of size 1000
total_nsnp 34589 nsnp 35684
RedKandhari,Ongole;RedSindhi,Tharparkar -7.86093e-05 9.63944e-05 -0.815497
RedKandhari,RedSindhi;Ongole,Tharparkar 0.000407883 0.000109719 3.71754
RedKandhari,Tharparkar;Ongole,RedSindhi 0.000486493 0.00013839 3.51537
Estimating f_4 in 35 blocks of size 1000
total_nsnp 34589 nsnp 35684
RedKandhari,Ongole;Sahiwal,Tharparkar -0.000180481 7.13872e-05 -2.5282
RedKandhari,Sahiwal;Ongole,Tharparkar 0.000425981 8.10523e-05 5.25563
RedKandhari,Tharparkar;Ongole,Sahiwal 0.000606462 7.91935e-05 7.65798
Estimating f_4 in 35 blocks of size 1000
total_nsnp 34589 nsnp 35684
RedKandhari,RedSindhi;Sahiwal,Tharparkar -0.000351941 0.000127614 -2.75785
RedKandhari,Sahiwal;RedSindhi,Tharparkar -0.000231972 0.000116159 -1.99703
RedKandhari,Tharparkar;RedSindhi,Sahiwal 0.000119969 0.0001242 0.965936
Estimating f_4 in 35 blocks of size 1000
total_nsnp 34589 nsnp 35684
MalnadGidda,Ongole;RedSindhi,Sahiwal 0.000109349 0.000133884 0.816738
MalnadGidda,RedSindhi;Ongole,Sahiwal 0.000956267 0.000113821 8.40153
MalnadGidda,Sahiwal;Ongole,RedSindhi 0.000846919 0.000152642 5.54839
Estimating f_4 in 35 blocks of size 1000
total_nsnp 34589 nsnp 35684
MalnadGidda,Ongole;RedSindhi,Tharparkar 2.17597e-05 0.000124883 0.17424
MalnadGidda,RedSindhi;Ongole,Tharparkar 0.000697218 0.000131951 5.28393
MalnadGidda,Tharparkar;Ongole,RedSindhi 0.000675459 0.000147262 4.58678
Estimating f_4 in 35 blocks of size 1000
total_nsnp 34589 nsnp 35684
MalnadGidda,Ongole;Sahiwal,Tharparkar -8.75888e-05 7.16605e-05 -1.22227
MalnadGidda,Sahiwal;Ongole,Tharparkar 0.000715316 0.000115397 6.19872
MalnadGidda,Tharparkar;Ongole,Sahiwal 0.000802905 0.000103376 7.76685
Estimating f_4 in 35 blocks of size 1000
total_nsnp 34589 nsnp 35684
MalnadGidda,RedSindhi;Sahiwal,Tharparkar -0.000259049 0.000121049 -2.14003
MalnadGidda,Sahiwal;RedSindhi,Tharparkar -0.000131603 0.000157271 -0.836789
MalnadGidda,Tharparkar;RedSindhi,Sahiwal 0.000127446 0.000145936 0.873302
Estimating f_4 in 35 blocks of size 1000
total_nsnp 34589 nsnp 35684
Ongole,RedSindhi;Sahiwal,Tharparkar -0.00017146 0.000117293 -1.46181
Ongole,Sahiwal;RedSindhi,Tharparkar -0.000153362 9.6806e-05 -1.58422
Ongole,Tharparkar;RedSindhi,Sahiwal 1.80975e-05 0.000112219 0.161269
